# Supplementary material for: Generic model to unravel the deeper insights of viral infections: an empirical application of evolutionary graph coloring in computational network biology
Source: BMC Bioinformatics. 2024 Feb 16;25:74. doi: 10.1186/s12859-024-05690-0 (PMC10874019; doi:10.1186/s12859-024-05690-0)
Supplement: Supplementary file 2 — Additional file 2. Table: Sheet S1–S11. [file 12859_2024_5690_MOESM2_ESM.xlsx]

## Sheet: S1
		L-1 HUB PROTEINS (1082)
		SL#	PROTEIN NAME	ENTREZ GENE ID
		1	AAAS	8086
		2	AARS	16
		3	ABCA3	21
		4	ABCC1	4363
		5	ABCC4	10257
		6	ABCD3	5825
		7	ABCE1	6059
		8	ABHD12	26090
		9	ACACA	31
		10	ACADVL	37
		11	ACBD3	64746
		12	ACBD5	91452
		13	ACLY	47
		14	ACOT7	11332
		15	ACOT9	23597
		16	ACP1	52
		17	ACSL3	2181
		18	ACSL4	2182
		19	ACTB	60
		20	ACTN1	87
		21	ACTR10	55860
		22	ACTR2	10097
		23	ACTR3	10096
		24	ADAM17	6868
		25	ADAM9	8754
		26	ADCY9	115
		27	ADD3	120
		28	ADIPOR1	51094
		29	AFG3L2	10939
		30	AGPAT1	10554
		31	AGPAT3	56894
		32	AGPAT4	56895
		33	AGPAT5	55326
		34	AGPAT6	137964
		35	AGPAT9	84803
		36	AGTRAP	57085
		37	AHCTF1	25909
		38	AHCY	191
		39	AIFM1	9131
		40	AIP	9049
		41	AK4	205
		42	AKR1B1	231
		43	ALAS1	211
		44	ALB	213
		45	ALCAM	214
		46	ALDH18A1	5832
		47	ALDH2	217
		48	ALDH3A2	224
		49	ALDOA	226
		50	ALG11	440138
		51	ALG3	10195
		52	ALG5	29880
		53	ALG9	79796
		54	AMFR	267
		55	ANGEL1	23357
		56	ANKLE2	23141
		57	ANKRD46	157567
		58	ANO6	196527
		59	ANTXR1	84168
		60	ANXA2	302
		61	AP2A1	160
		62	AP2A2	161
		63	AP2B1	163
		64	AP2M1	1173
		65	AP3M1	26985
		66	APBB2	323
		67	APLP2	334
		68	APP	351
		69	APPL1	26060
		70	APPL2	55198
		71	ARCN1	372
		72	ARF1	375
		73	ARF3	377
		74	ARF4	378
		75	ARF5	381
		76	ARF6	382
		77	ARFGAP3	26286
		78	ARFGEF1	10565
		79	ARHGAP1	392
		80	ARHGDIA	396
		81	ARL1	400
		82	ARL13B	200894
		83	ARL6IP5	10550
		84	ARL6IP6	151188
		85	ARL8B	55207
		86	ARPC1A	10552
		87	ARPC1B	10095
		88	ARPC2	10109
		89	ARPC3	10094
		90	ARPC4	10093
		91	ARV1	64801
		92	ASIC1	41
		93	ASNS	440
		94	ASPH	444
		95	ATAD3A	55210
		96	ATF6	22926
		97	ATF6B	1388
		98	ATL2	64225
		99	ATP11C	286410
		100	ATP13A1	57130
		101	ATP13A3	79572
		102	ATP1A1	476
		103	ATP1B1	481
		104	ATP1B3	483
		105	ATP2A2	488
		106	ATP2B1	490
		107	ATP2B4	493
		108	ATP2C1	27032
		109	ATP5D	513
		110	ATP5J2	9551
		111	ATP6AP1	537
		112	ATP6V0A1	535
		113	ATP6V0A2	23545
		114	ATP6V0C	527
		115	ATP6V0D1	9114
		116	ATP6V1F	9296
		117	ATP7A	538
		118	ATP9A	10079
		119	ATRN	8455
		120	AUP1	550
		121	AXL	558
		122	B2M	567
		123	BAG2	9532
		124	BAG5	9529
		125	BANF1	8815
		126	BASP1	10409
		127	BAX	581
		128	BBS2	583
		129	BIRC6	57448
		130	BLZF1	8548
		131	BOP1	23246
		132	BRI3BP	140707
		133	BSG	682
		134	BUB1B	701
		135	BUB3	9184
		136	C16ORF58	64755
		137	C17ORF80	55028
		138	C19ORF26	255057
		139	C1ORF27	54953
		140	C1ORF43	25912
		141	C1ORF86	199990
		142	C2CD2	25966
		143	C2CD2L	9854
		144	C3ORF58	205428
		145	C9ORF114	51490
		146	CACHD1	57685
		147	CALM2	805
		148	CALU	813
		149	CAMLG	819
		150	CAND1	55832
		151	CANT1	124583
		152	CANX	821
		153	CAPN2	824
		154	CARM1	10498
		155	CBR1	873
		156	CBX5	23468
		157	CCDC115	84317
		158	CCDC138	165055
		159	CCDC47	57003
		160	CD44	960
		161	CD99	4267
		162	CDC42EP1	11135
		163	CDC42EP4	23580
		164	CDCA3	83461
		165	CDIPT	10423
		166	CDK5RAP2	55755
		167	CDK5RAP3	80279
		168	CDKAL1	54901
		169	CENPV	201161
		170	CEP131	22994
		171	CEP55	55165
		172	CEP72	55722
		173	CERS2	29956
		174	CERS4	79603
		175	CERS6	253782
		176	CFL1	1072
		177	CHAF1B	8208
		178	CHP1	11261
		179	CHTOP	26097
		180	CISD2	493856
		181	CKB	1152
		182	CLCC1	23155
		183	CLCN7	1186
		184	CLGN	1047
		185	CLPTM1	1209
		186	CLPTM1L	81037
		187	CLPX	10845
		188	CLTC	1213
		189	CNBP	7555
		190	CNNM3	26505
		191	CNNM4	26504
		192	CNP	1267
		193	CNTNAP1	8506
		194	COG2	22796
		195	COG3	83548
		196	COG4	25839
		197	COG6	57511
		198	COLGALT1	79709
		199	COMT	1312
		200	COPA	1314
		201	COPB2	9276
		202	COPG1	22820
		203	COX5B	1329
		204	CPD	1362
		205	CPNE3	8895
		206	CPNE8	144402
		207	CPOX	1371
		208	CPS1	1373
		209	CPT1A	1374
		210	CRK	1398
		211	CRKL	1399
		212	CSE1L	1434
		213	CSNK1G3	1456
		214	CSTF2	1478
		215	CTDSP1	58190
		216	CTDSP2	10106
		217	CTNND1	1500
		218	CUL2	8453
		219	CXADR	1525
		220	CYB5A	1528
		221	CYB5R3	1727
		222	CYBA	1535
		223	CYLD	1540
		224	CYP51A1	1595
		225	DAD1	1603
		226	DAG1	1605
		227	DARS	1615
		228	DBT	1629
		229	DCAKD	79877
		230	DCBLD2	131566
		231	DCTN4	51164
		232	DDB2	1643
		233	DDRGK1	65992
		234	DDX39A	10212
		235	DDX39B	7919
		236	DDX50	79009
		237	DEGS1	8560
		238	DEK	7913
		239	DENND4C	55667
		240	DERL1	79139
		241	DERL2	51009
		242	DHCR24	1718
		243	DHCR7	1717
		244	DHPS	1725
		245	DHRS1	115817
		246	DHRS3	9249
		247	DHRS7	51635
		248	DHX57	90957
		249	DLAT	1737
		250	DLD	1738
		251	DLST	1743
		252	DNAJB11	51726
		253	DNAJB12	54788
		254	DNAJC11	55735
		255	DNAJC3	5611
		256	DNAJC7	7266
		257	DNMBP	23268
		258	DPM1	8813
		259	DPP9	91039
		260	DPY19L1	23333
		261	DSG2	1829
		262	DSP	1832
		263	DST	667
		264	DSTN	11034
		265	DYNC1I2	1781
		266	DYNLL1	8655
		267	DYNLRB1	83658
		268	EARS2	124454
		269	EBP	10682
		270	ECE1	1889
		271	ECHS1	1892
		272	EEF1A2	1917
		273	EEF1G	1937
		274	EFHD1	80303
		275	EFNB1	1947
		276	EFNB2	1948
		277	EGFR	1956
		278	EI24	9538
		279	EIF2AK3	9451
		280	EIF2B5	8893
		281	EIF2S1	1965
		282	EIF4A1	1973
		283	EIF4E2	9470
		284	EIF4ENIF1	56478
		285	EIF5A	1984
		286	EIF6	3692
		287	ELOVL4	6785
		288	EMC3	55831
		289	EMC4	51234
		290	EMC6	83460
		291	EMC7	56851
		292	EMC8	10328
		293	EMC9	51016
		294	EMD	2010
		295	EPHA2	1969
		296	EPHA3	2042
		297	EPHA7	2045
		298	EPHB4	2050
		299	EPHX1	2052
		300	EPN2	22905
		301	EPPK1	83481
		302	ERBB2	2064
		303	ERC1	23085
		304	ERGIC1	57222
		305	ERGIC2	51290
		306	ERGIC3	51614
		307	ERLEC1	27248
		308	ERLIN1	10613
		309	ERMP1	79956
		310	ERN1	2081
		311	ERO1L	30001
		312	ERP29	10961
		313	ERP44	23071
		314	ESYT1	23344
		315	ESYT2	57488
		316	ETFA	2108
		317	ETFB	2109
		318	EZR	7430
		319	FADS1	3992
		320	FAF2	23197
		321	FAM134C	162427
		322	FAM135A	57579
		323	FAM213A	84293
		324	FAM49B	51571
		325	FAM83B	222584
		326	FAM91A1	157769
		327	FANCI	55215
		328	FAR1	84188
		329	FASTKD2	22868
		330	FAT1	2195
		331	FAU	2197
		332	FBL	2091
		333	FDFT1	2222
		334	FHL1	2273
		335	FKBP4	2288
		336	FLOT2	2319
		337	FLVCR1	28982
		338	FNDC3A	22862
		339	FNDC3B	64778
		340	FOXK1	221937
		341	FRAS1	80144
		342	FSCN1	6624
		343	FTSJ1	24140
		344	FZD6	8323
		345	GART	2618
		346	GBF1	8729
		347	GCC1	79571
		348	GCC2	9648
		349	GDI2	2665
		350	GGA3	23163
		351	GGCX	2677
		352	GGT7	2686
		353	GHITM	27069
		354	GIGYF2	26058
		355	GINM1	116254
		356	GK	2710
		357	GLG1	2734
		358	GLO1	2739
		359	GLUD1	2746
		360	GNAI3	2773
		361	GNAS	2778
		362	GNB2L1	10399
		363	GOLGA3	2802
		364	GOLGA4	2803
		365	GOLGA5	9950
		366	GOLGB1	2804
		367	GOPC	57120
		368	GORASP2	26003
		369	GOSR1	9527
		370	GOSR2	9570
		371	GPAA1	8733
		372	GPI	2821
		373	GPR89A	653519
		374	GPRC5C	55890
		375	GRAMD1A	57655
		376	GRIPAP1	56850
		377	GRPEL1	80273
		378	GRSF1	2926
		379	H2AFY2	55506
		380	HADHB	3032
		381	HAUS1	115106
		382	HAUS2	55142
		383	HAUS3	79441
		384	HAUS4	54930
		385	HAUS5	23354
		386	HAUS6	54801
		387	HAUS7	55559
		388	HAUS8	93323
		389	HAX1	10456
		390	HEATR1	55127
		391	HERPUD1	9709
		392	HINT1	3094
		393	HIST1H2AH	85235
		394	HIST1H2BJ	8970
		395	HIST1H2BK	85236
		396	HIST4H4	121504
		397	HLA-A	3105
		398	HLA-B	3106
		399	HLA-C	3107
		400	HM13	81502
		401	HMGCR	3156
		402	HMGN2	3151
		403	HMOX1	3162
		404	HNRNPA1	3178
		405	HNRNPR	10236
		406	HOMER1	9456
		407	HOOK3	84376
		408	HSD17B11	51170
		409	HSD17B12	51144
		410	HSD17B4	3295
		411	HSP90B1	7184
		412	HSPA1A	3303
		413	HSPA1B	3304
		414	HSPA4L	22824
		415	HSPA5	3309
		416	HSPA6	3310
		417	HSPA8	3312
		418	HSPD1	3329
		419	HYOU1	10525
		420	IBTK	25998
		421	IDE	3416
		422	IFNGR1	3459
		423	IGF2R	3482
		424	IKBIP	121457
		425	IL6ST	3572
		426	ILVBL	10994
		427	IMPDH2	3615
		428	INF2	64423
		429	IP6K1	9807
		430	IPO4	79711
		431	IPO5	3843
		432	IQGAP1	8826
		433	ISCA1	81689
		434	ISOC1	51015
		435	ITFG3	83986
		436	ITGA3	3675
		437	ITGA6	3655
		438	ITGAV	3685
		439	ITGB5	3693
		440	ITM2B	9445
		441	ITM2C	81618
		442	ITPR1	3708
		443	ITPR2	3709
		444	ITPR3	3710
		445	ITPRIP	85450
		446	JAG2	3714
		447	JAK1	3716
		448	JPH1	56704
		449	JUP	3728
		450	KARS	3735
		451	KCNB2	9312
		452	KCNN4	3783
		453	KDSR	2531
		454	KIAA0319L	79932
		455	KIAA0391	9692
		456	KIAA0922	23240
		457	KIAA1244	57221
		458	KIAA1598	57698
		459	KIAA1671	85379
		460	KIAA1715	80856
		461	KIRREL	55243
		462	KRT10	3858
		463	KRT19	3880
		464	KRT2	3849
		465	KTN1	3895
		466	KYNU	8942
		467	LACTB	114294
		468	LBR	3930
		469	LCLAT1	253558
		470	LDHA	3939
		471	LDHB	3945
		472	LEMD2	221496
		473	LEMD3	23592
		474	LETM1	3954
		475	LGR4	55366
		476	LLGL1	3996
		477	LMAN2	10960
		478	LMAN2L	81562
		479	LMBR1	64327
		480	LMF2	91289
		481	LMNA	4000
		482	LMNB1	4001
		483	LMNB2	84823
		484	LNPEP	4012
		485	LONP1	9361
		486	LPCAT1	79888
		487	LPCAT2	54947
		488	LPCAT3	10162
		489	LPGAT1	9926
		490	LPHN2	23266
		491	LRBA	987
		492	LRIG3	121227
		493	LRP10	26020
		494	LRP5	4041
		495	LRP6	4040
		496	LRP8	7804
		497	LRRC59	55379
		498	LRRC8A	56262
		499	LRRC8E	80131
		500	LRWD1	222229
		501	LSG1	55341
		502	MAD2L1	4085
		503	MAGT1	84061
		504	MARCKSL1	65108
		505	MARK2	2011
		506	MARK3	4140
		507	MAZ	4150
		508	MBOAT7	79143
		509	MCM4	4173
		510	MCM7	4176
		511	MCU	90550
		512	MET	4233
		513	MFGE8	4240
		514	MFSD8	256471
		515	MGEA5	10724
		516	MGST1	4257
		517	MIA3	375056
		518	MID1	4281
		519	MIF	4282
		520	MKS1	54903
		521	MLEC	9761
		522	MLF2	8079
		523	MON2	23041
		524	MOSPD2	158747
		525	MPC2	25874
		526	MPDU1	9526
		527	MPP7	143098
		528	MPZL1	9019
		529	MRC2	9902
		530	MRPL12	6182
		531	MRPL14	64928
		532	MRPL16	54948
		533	MRPS17	51373
		534	MRRF	92399
		535	MSH3	4437
		536	MTDH	92140
		537	MTHFD1	4522
		538	MTR	4548
		539	MYADM	91663
		540	MYH10	4628
		541	MYH14	79784
		542	MYL6B	140465
		543	MYO1B	4430
		544	MYO1C	4641
		545	MYO1D	4642
		546	MYO5A	4644
		547	MYOF	26509
		548	NACA	4666
		549	NARS	4677
		550	NBAS	51594
		551	NBEA	26960
		552	NBN	4683
		553	NCAPD2	9918
		554	NCBP1	4686
		555	NCBP2	22916
		556	NCEH1	57552
		557	NCKAP5L	57701
		558	NCOA5	57727
		559	NCSTN	23385
		560	NDC1	55706
		561	NDUFA10	4705
		562	NDUFA12	55967
		563	NDUFA13	51079
		564	NDUFA4	4697
		565	NDUFA5	4698
		566	NDUFA6	4700
		567	NDUFAF4	29078
		568	NDUFS1	4719
		569	NDUFS2	4720
		570	NDUFV3	4731
		571	NEDD4L	23327
		572	NEK7	140609
		573	NEMF	9147
		574	NETO2	81831
		575	NFXL1	152518
		576	NISCH	11188
		577	NLE1	54475
		578	NMD3	51068
		579	NME3	4832
		580	NOL10	79954
		581	NOL9	79707
		582	NOP14	8602
		583	NOP56	10528
		584	NOTCH1	4851
		585	NOTCH2	4853
		586	NOTCH3	4854
		587	NPEPPS	9520
		588	NPLOC4	55666
		589	NPTN	27020
		590	NSDHL	50814
		591	NUDT19	390916
		592	NUMB	8650
		593	NUP133	55746
		594	NUP188	23511
		595	NUP210	23225
		596	NUP35	129401
		597	NUP93	9688
		598	NUP98	4928
		599	NUPL1	9818
		600	NUPL2	11097
		601	ORMDL2	29095
		602	OSBP	5007
		603	OSBPL11	114885
		604	OSBPL8	114882
		605	OSMR	9180
		606	OXA1L	5018
		607	P4HA1	5033
		608	P4HB	5034
		609	PABPN1	8106
		610	PACSIN3	29763
		611	PAFAH1B1	5048
		612	PALD1	27143
		613	PBXIP1	57326
		614	PCDH7	5099
		615	PCK2	5106
		616	PCMT1	5110
		617	PCNA	5111
		618	PCNXL3	399909
		619	PCYOX1	51449
		620	PDCL	5082
		621	PDE3B	5140
		622	PDIA3	2923
		623	PDIA6	10130
		624	PDXDC1	23042
		625	PDZD8	118987
		626	PEX5	5830
		627	PFAS	5198
		628	PFDN1	5201
		629	PFKL	5211
		630	PFKP	5214
		631	PFN1	5216
		632	PGD	5226
		633	PGRMC2	10424
		634	PHB	5245
		635	PHB2	11331
		636	PHC2	1912
		637	PHGDH	26227
		638	PICALM	8301
		639	PIGK	10026
		640	PIGO	84720
		641	PIGS	94005
		642	PIGT	51604
		643	PIGU	128869
		644	PIN1	5300
		645	PKD2	5311
		646	PKMYT1	9088
		647	PLD1	5337
		648	PLD3	23646
		649	PLRG1	5356
		650	PLS3	5358
		651	PLXNA1	5361
		652	PLXNB2	23654
		653	PMPCB	9512
		654	PNPLA6	10908
		655	PNPT1	87178
		656	PODXL2	50512
		657	POLDIP2	26073
		658	POLDIP3	84271
		659	POLR1B	84172
		660	POM121	9883
		661	POMT1	10585
		662	PON2	5445
		663	POR	5447
		664	PPIB	5479
		665	PPIH	10465
		666	PPP1R15B	84919
		667	PPP1R9A	55607
		668	PRAF2	11230
		669	PRDX3	10935
		670	PRDX4	10549
		671	PRDX5	25824
		672	PREB	10113
		673	PRKCA	5578
		674	PRKCD	5580
		675	PRKCI	5584
		676	PRKCQ	5588
		677	PRMT5	10419
		678	PRPF19	27339
		679	PRPF40A	55660
		680	PRPS1	5631
		681	PRR11	55771
		682	PSAP	5660
		683	PSMA3	5684
		684	PSMB5	5693
		685	PSMC1	5700
		686	PSMD1	5707
		687	PSMD3	5709
		688	PSMD4	5710
		689	PTDSS1	9791
		690	PTGES3	10728
		691	PTPLAD1	51495
		692	PTPLB	201562
		693	PTPN2	5771
		694	PTPN9	5780
		695	PTPRG	5793
		696	PTPRJ	5795
		697	PTRH2	51651
		698	PVRL3	25945
		699	PWP2	5822
		700	QSOX2	169714
		701	RAB10	10890
		702	RAB11A	8766
		703	RAB11B	9230
		704	RAB11FIP5	26056
		705	RAB13	5872
		706	RAB14	51552
		707	RAB18	22931
		708	RAB21	23011
		709	RAB27A	5873
		710	RAB29	8934
		711	RAB34	83871
		712	RAB3B	5865
		713	RAB3GAP1	22930
		714	RAB3GAP2	25782
		715	RAB5C	5878
		716	RAB6A	5870
		717	RAB8A	4218
		718	RABL3	285282
		719	RAC1	5879
		720	RAD23B	5887
		721	RAE1	8480
		722	RAI14	26064
		723	RALY	22913
		724	RAN	5901
		725	RAP1A	5906
		726	RAVER1	125950
		727	RBM11	54033
		728	RBM14	10432
		729	RBM4	5936
		730	RBM42	79171
		731	RCC1	1104
		732	RCC2	55920
		733	RCN1	5954
		734	RCN2	5955
		735	RDH11	51109
		736	RDX	5962
		737	REEP2	51308
		738	REEP4	80346
		739	REEP6	92840
		740	RER1	11079
		741	RETSAT	54884
		742	RFT1	91869
		743	RHBDD2	57414
		744	RHBDF2	79651
		745	RHOA	387
		746	RHOT1	55288
		747	RHOT2	89941
		748	RINT1	60561
		749	RNF149	284996
		750	ROBO1	6091
		751	ROR1	4919
		752	ROR2	4920
		753	RP2	6102
		754	RPL13	6137
		755	RPL23A	6147
		756	RPL35A	6165
		757	RPL36AL	6166
		758	RPL37A	6168
		759	RPN1	6184
		760	RPS27A	6233
		761	RPS27L	51065
		762	RPS4Y1	6192
		763	RPS5	6193
		764	RRBP1	6238
		765	RTN1	6252
		766	RTN4	57142
		767	RUVBL1	8607
		768	SACM1L	22908
		769	SAMM50	25813
		770	SAP18	10284
		771	SAR1A	56681
		772	SAR1B	51128
		773	SARAF	51669
		774	SCAMP1	9522
		775	SCAMP2	10066
		776	SCAMP3	10067
		777	SCAP	22937
		778	SCARB1	949
		779	SCD	6319
		780	SCFD1	23256
		781	SCYL1	57410
		782	SCYL3	57147
		783	SDCBP	6386
		784	SDCCAG3	10807
		785	SDHA	6389
		786	SDHB	6390
		787	SEC11A	23478
		788	SEC11C	90701
		789	SEC13	6396
		790	SEC16A	9919
		791	SEC22B	9554
		792	SEC23A	10484
		793	SEC23B	10483
		794	SEC24A	10802
		795	SEC24C	9632
		796	SEC31A	22872
		797	SEC61A1	29927
		798	SEC61B	10952
		799	SEC63	11231
		800	SEMA4C	54910
		801	SEMA6A	57556
		802	SENP2	59343
		803	SFXN4	119559
		804	SGPL1	8879
		805	SGTA	6449
		806	SIGMAR1	10280
		807	SKIV2L2	23517
		808	SLC12A2	6558
		809	SLC12A4	6560
		810	SLC12A6	9990
		811	SLC12A7	10723
		812	SLC16A1	6566
		813	SLC19A1	6573
		814	SLC1A5	6510
		815	SLC20A1	6574
		816	SLC20A2	6575
		817	SLC25A1	6576
		818	SLC25A10	1468
		819	SLC25A11	8402
		820	SLC25A17	10478
		821	SLC25A3	5250
		822	SLC25A4	291
		823	SLC25A5	292
		824	SLC25A6	293
		825	SLC26A2	1836
		826	SLC27A2	11001
		827	SLC27A4	10999
		828	SLC29A1	2030
		829	SLC2A1	6513
		830	SLC30A1	7779
		831	SLC30A5	64924
		832	SLC30A6	55676
		833	SLC30A7	148867
		834	SLC30A9	10463
		835	SLC33A1	9197
		836	SLC35B2	347734
		837	SLC35E1	79939
		838	SLC35F2	54733
		839	SLC35F6	54978
		840	SLC38A1	81539
		841	SLC38A2	54407
		842	SLC39A10	57181
		843	SLC39A11	201266
		844	SLC39A14	23516
		845	SLC3A2	6520
		846	SLC4A2	6522
		847	SLC4A7	9497
		848	SLC5A6	8884
		849	SLC6A15	55117
		850	SLC6A8	6535
		851	SLC7A1	6541
		852	SLC7A11	23657
		853	SLC7A5	8140
		854	SLC9A1	6548
		855	SLC9A3R1	9368
		856	SMG7	9887
		857	SMOC1	64093
		858	SMPD2	6610
		859	SMPD4	55627
		860	SMU1	55234
		861	SNAP23	8773
		862	SNAP47	116841
		863	SNRPB	6628
		864	SNRPD1	6632
		865	SNTB1	6641
		866	SNX14	57231
		867	SNX17	9784
		868	SNX2	6643
		869	SNX27	81609
		870	SNX3	8724
		871	SNX5	27131
		872	SNX6	58533
		873	SOAT1	6646
		874	SON	6651
		875	SORD	6652
		876	SPCS1	28972
		877	SPCS2	9789
		878	SPCS3	60559
		879	SPECC1L	23384
		880	SPG21	51324
		881	SPINT2	10653
		882	SPTAN1	6709
		883	SPTB	6710
		884	SPTBN1	6711
		885	SPTBN2	6712
		886	SPTLC1	10558
		887	SPTLC2	9517
		888	SREBF1	6720
		889	SREBF2	6721
		890	SRM	6723
		891	SRP14	6727
		892	SRP19	6728
		893	SRPR	6734
		894	SRPRB	58477
		895	SRSF10	10772
		896	SRSF6	6431
		897	SSR1	6745
		898	SSR4	6748
		899	ST13	6767
		900	ST7	7982
		901	STAM	8027
		902	STAM2	10254
		903	STBD1	8987
		904	STEAP3	55240
		905	STIM2	57620
		906	STOM	2040
		907	STOML2	30968
		908	STT3A	3703
		909	STT3B	201595
		910	STX10	8677
		911	STX12	23673
		912	STX16	8675
		913	STX18	53407
		914	STX5	6811
		915	STX8	9482
		916	STXBP3	6814
		917	SUCLA2	8803
		918	SUGT1	10910
		919	SUN1	23353
		920	SUN2	25777
		921	SURF4	6836
		922	SYAP1	94056
		923	SYNE2	23224
		924	TACC1	6867
		925	TAP1	6890
		926	TAP2	6891
		927	TARS	6897
		928	TARS2	80222
		929	TBC1D22B	55633
		930	TBK1	29110
		931	TBL2	26608
		932	TBL3	10607
		933	TCEB2	6923
		934	TECR	9524
		935	TENM3	55714
		936	TGOLN2	10618
		937	THEM6	51337
		938	THOC1	9984
		939	THOC5	8563
		940	TIMM44	10469
		941	TJP1	7082
		942	TM9SF1	10548
		943	TM9SF2	9375
		944	TM9SF3	56889
		945	TM9SF4	9777
		946	TMCO1	54499
		947	TMED2	10959
		948	TMED7	51014
		949	TMED8	283578
		950	TMEM109	79073
		951	TMEM120B	144404
		952	TMEM131	23505
		953	TMEM147	10430
		954	TMEM160	54958
		955	TMEM161A	54929
		956	TMEM165	55858
		957	TMEM173	340061
		958	TMEM199	147007
		959	TMEM2	23670
		960	TMEM201	199953
		961	TMEM205	374882
		962	TMEM209	84928
		963	TMEM214	54867
		964	TMEM259	91304
		965	TMEM263	90488
		966	TMEM33	55161
		967	TMEM43	79188
		968	TMEM51	55092
		969	TMEM57	55219
		970	TMEM59	9528
		971	TMEM87A	25963
		972	TMPO	7112
		973	TMTC3	160418
		974	TMX1	81542
		975	TMX2	51075
		976	TMX3	54495
		977	TMX4	56255
		978	TNFRSF10B	8795
		979	TOMM40	10452
		980	TOMM70A	9868
		981	TOP2A	7153
		982	TOR1AIP1	26092
		983	TOR1AIP2	163590
		984	TP53	7157
		985	TPM1	7168
		986	TPM3	7170
		987	TPM4	7171
		988	TRA2A	29896
		989	TRAPPC12	51112
		990	TRAPPC8	22878
		991	TRIM13	10206
		992	TRIM3	10612
		993	TRIM4	89122
		994	TRIM56	81844
		995	TRIP11	9321
		996	TRMT10C	54931
		997	TRPM4	54795
		998	TRPM7	54822
		999	TTC1	7265
		1000	TTC17	55761
		1001	TTC27	55622
		1002	TTC28	23331
		1003	TTC4	7268
		1004	TTI1	9675
		1005	TTLL12	23170
		1006	TUBB2B	347733
		1007	TUFM	7284
		1008	TUSC3	7991
		1009	TYW1	55253
		1010	UBA1	7317
		1011	UBE2J1	51465
		1012	UBE2S	27338
		1013	UBE4A	9354
		1014	UBQLN2	29978
		1015	UBQLN4	56893
		1016	UBR4	23352
		1017	UBXN4	23190
		1018	UBXN8	7993
		1019	UCHL1	7345
		1020	UFD1L	7353
		1021	UFL1	23376
		1022	UFSP2	55325
		1023	UGGT1	56886
		1024	UGT8	7368
		1025	UNC5B	219699
		1026	UNC93B1	81622
		1027	UQCRB	7381
		1028	USE1	55850
		1029	USO1	8615
		1030	USP11	8237
		1031	USP32	84669
		1032	USP33	23032
		1033	UTP15	84135
		1034	VAMP3	9341
		1035	VAMP7	6845
		1036	VANGL1	81839
		1037	VANGL2	57216
		1038	VAPA	9218
		1039	VAPB	9217
		1040	VAT1	10493
		1041	VDAC1	7416
		1042	VDAC2	7417
		1043	VEZT	55591
		1044	VIMP	55829
		1045	VKORC1L1	154807
		1046	VMA21	203547
		1047	VPS13A	23230
		1048	VPS13B	157680
		1049	VPS13C	54832
		1050	VPS16	64601
		1051	VPS26A	9559
		1052	VPS45	11311
		1053	VPS51	738
		1054	VRK2	7444
		1055	WDR1	9948
		1056	WDR11	55717
		1057	WDR18	57418
		1058	WDR20	91833
		1059	WDR3	10885
		1060	WDR41	55255
		1061	WDR43	23160
		1062	WDR75	84128
		1063	WFS1	7466
		1064	WLS	79971
		1065	WRN	7486
		1066	XPO5	57510
		1067	XPR1	9213
		1068	YARS	8565
		1069	YES1	7525
		1070	YIF1A	10897
		1071	YIF1B	90522
		1072	YIPF3	25844
		1073	YIPF5	81555
		1074	YKT6	10652
		1075	ZC3H15	55854
		1076	ZC3HAV1	56829
		1077	ZDHHC13	54503
		1078	ZDHHC17	23390
		1079	ZDHHC5	25921
		1080	ZFPL1	7542
		1081	ZMPSTE24	10269
		1082	ZW10	9183

## Sheet: S2
		GENE ONTOLOGY ANALYSIS OF LEVEL-1 HUB PROTEINS WITH EASE SCORE: 0.01
		Category	Term	EASE	Gene Count	P-Value	Fold Enrichment	Bonferroni	Benjamini	FDR	Fisher Exact
		GOTERM_CC_DIRECT	Membrane	0.01	480	2.2e-94	2.5	1.9e-91	9.4e-92	8.1e-92	8.4e-95
		GOTERM_CC_DIRECT	Integral Component Of Membrane	0.01	460	8.7e-34	1.6	7.3e-31	1.5e-31	1.3e-31	5.2e-34
		GOTERM_CC_DIRECT	Cytosol	0.01	435	1.3e-23	1.5	1.1e-20	1.2e-21	1e-21	8.4e-24
		GOTERM_CC_DIRECT	Plasma Membrane	0.01	353	1.6e-07	1.3	0.00014	3.4e-06	2.9e-06	1.3e-07
		GOTERM_CC_DIRECT	Cytoplasm	0.01	352	4.9e-05	1.2	0.04	0.00059	0.00051	4e-05
		GOTERM_CC_DIRECT	Endoplasmic Reticulum Membrane	0.01	278	8.6e-118	4.8	7.2e-115	7.2e-115	6.2e-115	1.4e-118
		GOTERM_CC_DIRECT	Extracellular Exosome	0.01	273	5.6e-44	2.4	4.6e-41	1.2e-41	1e-41	2.2e-44
		GOTERM_CC_DIRECT	Endoplasmic Reticulum	0.01	232	1e-76	3.9	8.3e-74	2.8e-74	2.4e-74	2.2e-77
		GOTERM_CC_DIRECT	Golgi Apparatus	0.01	160	1.5e-31	2.7	1.2e-28	1.7e-29	1.5e-29	4.9e-32
		GOTERM_CC_DIRECT	Mitochondrion	0.01	144	3.6e-14	1.9	3e-11	2e-12	1.7e-12	1.8e-14
		GOTERM_CC_DIRECT	Golgi Membrane	0.01	113	9.5e-29	3.2	7.9e-26	9.9e-27	8.5e-27	2.6e-29
		GOTERM_CC_DIRECT	Integral Component Of Plasma Membrane	0.01	108	0.00012	1.4	0.096	0.0013	0.0011	8.1e-05
		GOTERM_CC_DIRECT	Intracellular Membrane-Bounded Organelle	0.01	94	7.8e-09	1.9	6.5e-06	2.2e-07	1.9e-07	3.9e-09
		GOTERM_CC_DIRECT	Perinuclear Region Of Cytoplasm	0.01	85	1e-11	2.2	8.6e-09	3.9e-10	3.4e-10	4.3e-12
		GOTERM_CC_DIRECT	Focal Adhesion	0.01	76	7.3e-21	3.4	6e-18	6e-19	5.2e-19	1.9e-21
		GOTERM_CC_DIRECT	Macromolecular Complex	0.01	67	1.1e-06	1.9	0.00088	1.8e-05	1.6e-05	5.3e-07
		GOTERM_CC_DIRECT	Cell Surface	0.01	59	2.8e-05	1.8	0.023	0.00037	0.00032	1.5e-05
		GOTERM_CC_DIRECT	Mitochondrial Inner Membrane	0.01	54	2.5e-07	2.1	0.0002	4.7e-06	4.1e-06	1e-07
		GOTERM_CC_DIRECT	Integral Component Of Endoplasmic Reticulum Membrane	0.01	53	2.1e-33	8	1.7e-30	2.9e-31	2.5e-31	1.6e-34
		GOTERM_CC_DIRECT	Nuclear Membrane	0.01	50	2e-16	3.9	1.8e-13	1.2e-14	1e-14	4.3e-17
		GOTERM_CC_DIRECT	Endosome	0.01	49	2.9e-11	3	2.4e-08	1e-09	9.1e-10	8.7e-12
		GOTERM_CC_DIRECT	Lysosomal Membrane	0.01	49	1.3e-08	2.5	1.1e-05	3.3e-07	2.9e-07	4.7e-09
		GOTERM_CC_DIRECT	Cytoskeleton	0.01	48	0.00011	1.8	0.09	0.0012	0.001	5.9e-05
		GOTERM_CC_DIRECT	Nuclear Envelope	0.01	47	4.5e-18	4.5	3.7e-15	3.1e-16	2.7e-16	8e-19
		GOTERM_CC_DIRECT	Apical Plasma Membrane	0.01	47	8.6e-08	2.4	7.1e-05	2e-06	1.7e-06	3.3e-08
		GOTERM_CC_DIRECT	Basolateral Plasma Membrane	0.01	45	5.4e-13	3.5	4.5e-10	2.5e-11	2.1e-11	1.3e-13
		GOTERM_CC_DIRECT	Glutamatergic Synapse	0.01	43	2.7e-05	2	0.022	0.00036	0.00031	1.2e-05
		GOTERM_CC_DIRECT	Early Endosome	0.01	42	4.3e-08	2.6	3.6e-05	1.1e-06	9.2e-07	1.5e-08
		GOTERM_CC_DIRECT	Cytoplasmic Vesicle	0.01	40	8.5e-07	2.4	0.0007	1.5e-05	1.3e-05	3.2e-07
		GOTERM_CC_DIRECT	Mitochondrial Matrix	0.01	40	8.7e-05	2	0.07	0.00096	0.00083	4e-05
		GOTERM_CC_DIRECT	Actin Cytoskeleton	0.01	38	2.6e-08	2.8	2.2e-05	6.6e-07	5.7e-07	8.3e-09
		GOTERM_CC_DIRECT	Vesicle	0.01	37	1.9e-12	4	1.6e-09	7.9e-11	6.9e-11	4e-13
		GOTERM_CC_DIRECT	Endomembrane System	0.01	36	1.3e-12	4.1	1.1e-09	5.7e-11	4.9e-11	2.6e-13
		GOTERM_CC_DIRECT	Endosome Membrane	0.01	36	2.2e-07	2.7	0.00019	4.4e-06	3.8e-06	7.5e-08
		GOTERM_CC_DIRECT	Early Endosome Membrane	0.01	35	3.5e-10	3.5	2.9e-07	1.2e-08	1e-08	8.5e-11
		GOTERM_CC_DIRECT	Neuronal Cell Body	0.01	35	0.0009	1.8	0.53	0.0077	0.0066	0.00045
		GOTERM_CC_DIRECT	Nuclear Inner Membrane	0.01	34	9.5e-19	6.7	7.9e-16	7.2e-17	6.2e-17	9.8e-20
		GOTERM_CC_DIRECT	Melanosome	0.01	33	9e-17	6.1	9.2e-14	5.7e-15	5e-15	1.1e-17
		GOTERM_CC_DIRECT	Trans-Golgi Network	0.01	33	4.7e-09	3.3	3.9e-06	1.4e-07	1.2e-07	1.2e-09
		GOTERM_CC_DIRECT	Endoplasmic Reticulum Lumen	0.01	33	0.00015	2.1	0.12	0.0016	0.0014	6.8e-05
		GOTERM_CC_DIRECT	Mitochondrial Outer Membrane	0.01	32	8.4e-08	3	7e-05	2e-06	1.7e-06	2.5e-08
		GOTERM_CC_DIRECT	Axon	0.01	32	0.0034	1.7	0.94	0.025	0.022	0.0018
		GOTERM_CC_DIRECT	Membrane Raft	0.01	31	9.4e-06	2.5	0.0078	0.00014	0.00012	3.5e-06
		GOTERM_CC_DIRECT	Cell Junction	0.01	28	0.0001	2.3	0.083	0.0011	0.00098	4.2e-05
		GOTERM_CC_DIRECT	Lamellipodium	0.01	26	2.4e-05	2.6	0.02	0.00034	0.00029	8.2e-06
		GOTERM_CC_DIRECT	Recycling Endosome Membrane	0.01	25	1.5e-09	4.4	1.3e-06	4.7e-08	4.1e-08	2.8e-10
		GOTERM_CC_DIRECT	Midbody	0.01	25	3.6e-05	2.6	0.03	0.00046	0.0004	1.3e-05
		GOTERM_CC_DIRECT	Endoplasmic Reticulum-Golgi Intermediate Compartment	0.01	24	7.6e-12	5.8	6.3e-09	3e-10	2.6e-10	9.7e-13
		GOTERM_CC_DIRECT	Trans-Golgi Network Membrane	0.01	24	3.1e-09	4.4	2.5e-06	9.1e-08	7.9e-08	5.6e-10
		GOTERM_CC_DIRECT	Cell-Cell Junction	0.01	24	0.00017	2.4	0.13	0.0017	0.0015	6.2e-05
		GOTERM_CC_DIRECT	Nuclear Outer Membrane	0.01	23	1.6e-13	7.2	1.3e-10	8.2e-12	7.1e-12	1.5e-14
		GOTERM_CC_DIRECT	Adherens Junction	0.01	23	0.00018	2.4	0.14	0.0018	0.0016	6.8e-05
		GOTERM_CC_DIRECT	Cell Projection	0.01	23	0.00021	2.4	0.16	0.0021	0.0018	8e-05
		GOTERM_CC_DIRECT	Receptor Complex	0.01	23	0.0026	2	0.88	0.02	0.017	0.0012
		GOTERM_CC_DIRECT	Er To Golgi Transport Vesicle Membrane	0.01	22	3.5e-13	7.4	2.9e-10	1.7e-11	1.5e-11	3.1e-14
		GOTERM_CC_DIRECT	Endoplasmic Reticulum-Golgi Intermediate Compartment Membrane	0.01	22	8.5e-10	5.1	7.1e-07	2.7e-08	2.4e-08	1.3e-10
		GOTERM_CC_DIRECT	Cytoplasmic Vesicle Membrane	0.01	22	4.8e-06	3.2	0.004	7.5e-05	6.5e-05	1.3e-06
		GOTERM_CC_DIRECT	Transport Vesicle	0.01	21	1.6e-07	4.1	0.00013	3.4e-06	2.9e-06	3.3e-08
		GOTERM_CC_DIRECT	Mitochondrial Membrane	0.01	21	0.00026	2.5	0.2	0.0024	0.0021	9.4e-05
		GOTERM_CC_DIRECT	Phagocytic Vesicle Membrane	0.01	20	1.1e-08	5	8.8e-06	2.8e-07	2.4e-07	1.7e-09
		GOTERM_CC_DIRECT	Lipid Particle	0.01	20	1.9e-06	3.6	0.0016	3.2e-05	2.7e-05	4.4e-07
		GOTERM_CC_DIRECT	Recycling Endosome	0.01	20	8.5e-05	2.8	0.068	0.00095	0.00083	2.7e-05
		GOTERM_CC_DIRECT	Nuclear Pore	0.01	19	1.3e-06	3.9	0.0011	2.2e-05	1.9e-05	2.7e-07
		GOTERM_CC_DIRECT	Secretory Granule Membrane	0.01	19	5.1e-06	3.6	0.0042	7.8e-05	6.8e-05	1.2e-06
		GOTERM_CC_DIRECT	Ficolin-1-Rich Granule Lumen	0.01	18	0.00025	2.8	0.19	0.0023	0.002	7.9e-05
		GOTERM_CC_DIRECT	Synaptic Vesicle Membrane	0.01	18	0.00025	2.8	0.19	0.0023	0.002	7.9e-05
		GOTERM_CC_DIRECT	Late Endosome	0.01	18	0.0027	2.3	0.89	0.021	0.018	0.0011
		GOTERM_CC_DIRECT	Kinetochore	0.01	18	0.0031	2.2	0.92	0.024	0.021	0.0013
		GOTERM_CC_DIRECT	Cell Cortex	0.01	18	0.0087	2	1	0.057	0.049	0.004
		GOTERM_CC_DIRECT	Mitochondrial Nucleoid	0.01	17	6.2e-10	7.1	5.1e-07	2e-08	1.8e-08	5.9e-11
		GOTERM_CC_DIRECT	Phagocytic Vesicle	0.01	17	4.7e-07	4.6	0.00039	8.7e-06	7.6e-06	8.1e-08
		GOTERM_CC_DIRECT	Growth Cone	0.01	17	0.0023	2.4	0.85	0.018	0.016	0.00088
		GOTERM_CC_DIRECT	Microtubule Organizing Center	0.01	17	0.0086	2.1	1	0.056	0.049	0.0038
		GOTERM_CC_DIRECT	Lateral Plasma Membrane	0.01	16	4.5e-06	4.2	0.0037	7.1e-05	6.2e-05	8.7e-07
		GOTERM_CC_DIRECT	Snare Complex	0.01	15	1.7e-07	5.7	0.00014	3.4e-06	2.9e-06	2.2e-08
		GOTERM_CC_DIRECT	Cortical Actin Cytoskeleton	0.01	15	2.3e-06	4.7	0.0019	3.8e-05	3.3e-05	3.9e-07
		GOTERM_CC_DIRECT	Basal Plasma Membrane	0.01	14	2.6e-05	4.1	0.021	0.00035	0.00031	5.2e-06
		GOTERM_CC_DIRECT	Peroxisomal Membrane	0.01	14	4.3e-05	3.9	0.035	0.00053	0.00046	9.1e-06
		GOTERM_CC_DIRECT	Actin Filament	0.01	14	0.0007	3	0.44	0.0061	0.0053	0.0002
		GOTERM_CC_DIRECT	Specific Granule Membrane	0.01	14	0.00087	2.9	0.51	0.0074	0.0064	0.00026
		GOTERM_CC_DIRECT	Ruffle	0.01	14	0.0021	2.7	0.82	0.017	0.015	0.00069
		GOTERM_CC_DIRECT	Ruffle Membrane	0.01	14	0.0023	2.7	0.85	0.018	0.016	0.00076
		GOTERM_CC_DIRECT	Brush Border	0.01	13	6.3e-05	4.1	0.051	0.00073	0.00063	1.3e-05
		GOTERM_CC_DIRECT	Cis-Golgi Network	0.01	13	0.00022	3.6	0.16	0.0021	0.0018	5.1e-05
		GOTERM_CC_DIRECT	Endoplasmic Reticulum Exit Site	0.01	12	7e-07	6.8	0.00059	1.3e-05	1.1e-05	7.4e-08
		GOTERM_CC_DIRECT	Er To Golgi Transport Vesicle	0.01	12	7.2e-06	5.5	0.006	0.00011	9.3e-05	1e-06
		GOTERM_CC_DIRECT	Azurophil Granule Membrane	0.01	12	0.00018	4	0.14	0.0018	0.0016	3.7e-05
		GOTERM_CC_DIRECT	Cell Periphery	0.01	12	0.00038	3.6	0.27	0.0033	0.0029	8.8e-05
		GOTERM_CC_DIRECT	Microvillus	0.01	12	0.00095	3.3	0.55	0.008	0.0069	0.00025
		GOTERM_CC_DIRECT	Azurophil Granule Lumen	0.01	12	0.0077	2.5	1	0.053	0.046	0.0027
		GOTERM_CC_DIRECT	Clathrin-Coated Endocytic Vesicle Membrane	0.01	11	0.0033	3	0.94	0.025	0.022	0.00096
		GOTERM_CC_DIRECT	Site Of Double-Strand Break	0.01	11	0.0086	2.6	1	0.056	0.049	0.0029
		GOTERM_CC_DIRECT	Cell Leading Edge	0.01	10	0.002	3.5	0.82	0.017	0.014	0.0005
		GOTERM_CC_DIRECT	Extrinsic Component Of Cytoplasmic Side Of Plasma Membrane	0.01	10	0.0071	2.9	1	0.049	0.043	0.0021
		GOTERM_CC_DIRECT	Mitotic Spindle Microtubule	0.01	9	1.2e-07	12.3	0.0001	2.7e-06	2.3e-06	4.4e-09
		GOTERM_CC_DIRECT	Copii Vesicle Coat	0.01	9	2.5e-07	11.5	0.00021	4.7e-06	4.1e-06	1.1e-08
		GOTERM_CC_DIRECT	Immunological Synapse	0.01	9	0.0021	3.8	0.82	0.017	0.015	0.00045
		GOTERM_CC_DIRECT	Mitochondrial Respiratory Chain Complex I	0.01	9	0.0046	3.4	0.98	0.034	0.029	0.0012
		GOTERM_CC_DIRECT	Haus Complex	0.01	8	1.1e-07	15.3	9e-05	2.4e-06	2.1e-06	2.2e-09
		GOTERM_CC_DIRECT	Trans-Golgi Network Transport Vesicle	0.01	8	3e-05	8.1	0.025	0.00039	0.00034	2.4e-06
		GOTERM_CC_DIRECT	Endoplasmic Reticulum Tubular Network	0.01	8	6.3e-05	7.3	0.051	0.00073	0.00063	6e-06
		GOTERM_CC_DIRECT	Er-Mitochondrion Membrane Contact Site	0.01	8	6.3e-05	7.3	0.051	0.00073	0.00063	6e-06
		GOTERM_CC_DIRECT	Endoplasmic Reticulum Quality Control Compartment	0.01	8	0.00022	6.1	0.17	0.0021	0.0018	2.6e-05
		GOTERM_CC_DIRECT	Smooth Endoplasmic Reticulum	0.01	8	0.00022	6.1	0.17	0.0021	0.0018	2.6e-05
		GOTERM_CC_DIRECT	Small-Subunit Processome	0.01	8	0.0037	3.9	0.95	0.027	0.024	0.00078
		GOTERM_CC_DIRECT	Intercalated Disc	0.01	8	0.0093	3.3	1	0.058	0.05	0.0024
		GOTERM_CC_DIRECT	Arp2/3 Protein Complex	0.01	7	7.4e-06	12.2	0.0061	0.00011	9.3e-05	2.9e-07
		GOTERM_CC_DIRECT	Endoplasmic Reticulum Chaperone Complex	0.01	7	7.4e-06	12.2	0.0061	0.00011	9.3e-05	2.9e-07
		GOTERM_CC_DIRECT	Copi Vesicle Coat	0.01	7	2.5e-05	10.3	0.021	0.00035	0.0003	1.4e-06
		GOTERM_CC_DIRECT	Oligosaccharyltransferase Complex	0.01	7	4.2e-05	9.6	0.034	0.00052	0.00045	2.6e-06
		GOTERM_CC_DIRECT	Integral Component Of Nuclear Inner Membrane	0.01	7	0.0003	7	0.22	0.0027	0.0023	3e-05
		GOTERM_CC_DIRECT	Er Membrane Protein Complex	0.01	6	7.8e-05	11.5	0.063	0.00089	0.00077	3.5e-06
		GOTERM_CC_DIRECT	Retromer Complex	0.01	6	0.00022	9.6	0.17	0.0021	0.0018	1.4e-05
		GOTERM_CC_DIRECT	Vacuolar Proton-Transporting V-Type Atpase Complex	0.01	6	0.00074	7.7	0.46	0.0064	0.0056	6.7e-05
		GOTERM_CC_DIRECT	Lamellipodium Membrane	0.01	6	0.0048	5.2	0.98	0.035	0.03	0.00073
		GOTERM_CC_DIRECT	Apicolateral Plasma Membrane	0.01	6	0.0071	4.8	1	0.049	0.043	0.0012
		GOTERM_CC_DIRECT	Gpi-Anchor Transamidase Complex	0.01	5	3.5e-05	19.1	0.029	0.00045	0.00039	3.9e-07
		GOTERM_CC_DIRECT	Signal Peptidase Complex	0.01	5	0.0001	15.9	0.081	0.0011	0.00097	2.2e-06
		GOTERM_CC_DIRECT	Cortical Endoplasmic Reticulum	0.01	5	0.00023	13.7	0.17	0.0021	0.0018	7.4e-06
		GOTERM_CC_DIRECT	Mhc Class I Peptide Loading Complex	0.01	5	0.0012	9.6	0.63	0.01	0.0087	7.8e-05
		GOTERM_CC_DIRECT	Proton-Transporting V-Type Atpase Complex	0.01	5	0.0036	7.4	0.95	0.027	0.023	0.00035
		GOTERM_CC_DIRECT	Mitochondrial Permeability Transition Pore Complex	0.01	4	0.0042	10.9	0.97	0.031	0.027	0.00023
		GOTERM_CC_DIRECT	Copi-Coated Vesicle Membrane	0.01	4	0.0042	10.9	0.97	0.031	0.027	0.00023
		GOTERM_CC_DIRECT	Derlin-1 Retrotranslocation Complex	0.01	4	0.0065	9.6	1	0.046	0.04	0.00044
		GOTERM_CC_DIRECT	Hrd1P Ubiquitin Ligase Erad-L Complex	0.01	4	0.0065	9.6	1	0.046	0.04	0.00044
		GOTERM_CC_DIRECT	Platelet Dense Tubular Network Membrane	0.01	4	0.0094	8.5	1	0.058	0.05	0.00076
		GOTERM_CC_DIRECT	Insulin-Responsive Compartment	0.01	4	0.0094	8.5	1	0.058	0.05	0.00076
		GOTERM_CC_DIRECT	Spectrin	0.01	4	0.0094	8.5	1	0.058	0.05	0.00076
		GOTERM_CC_DIRECT	Oxidoreductase Complex	0.01	4	0.0094	8.5	1	0.058	0.05	0.00076
		GOTERM_CC_DIRECT	Mhc Class I Protein Complex	0.01	4	0.0094	8.5	1	0.058	0.05	0.00076
		GOTERM_CC_DIRECT	Ap-2 Adaptor Complex	0.01	4	0.0094	8.5	1	0.058	0.05	0.00076
		GOTERM_CC_DIRECT	Transporter Complex	0.01	3	0.0079	19.1	1	0.053	0.046	0.00014
		GOTERM_CC_DIRECT	Vcb Complex	0.01	3	0.0079	19.1	1	0.053	0.046	0.00014
		GOTERM_CC_DIRECT	Endosome To Plasma Membrane Transport Vesicle	0.01	3	0.0079	19.1	1	0.053	0.046	0.00014
		GOTERM_CC_DIRECT	Dsl1/Nzr Complex	0.01	3	0.0079	19.1	1	0.053	0.046	0.00014

## Sheet: S3
		L-1 HUB PROTEINS INTERACTING WITH OTHER NON SARS-CoV-2 VIRUSES
		SL#	PROTEIN NAME	ENTREZ GENE ID
		1	AAAS	8086
		2	AARS	16
		3	ABCC1	4363
		4	ABCC4	10257
		5	ABCD3	5825
		6	ABCE1	6059
		7	ABHD12	26090
		8	ACACA	31
		9	ACBD3	64746
		10	ACBD5	91452
		11	ACLY	47
		12	ACOT9	23597
		13	ACP1	52
		14	ACSL3	2181
		15	ACSL4	2182
		16	ACTB	60
		17	ACTN1	87
		18	ACTR2	10097
		19	ACTR3	10096
		20	ADAM17	6868
		21	ADAM9	8754
		22	ADCY9	115
		23	AFG3L2	10939
		24	AGPAT1	10554
		25	AGPAT3	56894
		26	AGPAT5	55326
		27	AGPAT6	137964
		28	AGPAT9	84803
		29	AGTRAP	57085
		30	AHCTF1	25909
		31	AHCY	191
		32	AIFM1	9131
		33	AIP	9049
		34	AKR1B1	231
		35	ALB	213
		36	ALDH18A1	5832
		37	ALDH2	217
		38	ALDH3A2	224
		39	ALDOA	226
		40	ALG3	10195
		41	ALG5	29880
		42	AMFR	267
		43	ANGEL1	23357
		44	ANKLE2	23141
		45	ANO6	196527
		46	ANTXR1	84168
		47	ANXA2	302
		48	AP2A1	160
		49	AP2A2	161
		50	AP2B1	163
		51	AP2M1	1173
		52	AP3M1	26985
		53	APLP2	334
		54	APP	351
		55	APPL2	55198
		56	ARCN1	372
		57	ARF1	375
		58	ARF3	377
		59	ARF4	378
		60	ARF5	381
		61	ARF6	382
		62	ARFGEF1	10565
		63	ARHGAP1	392
		64	ARHGDIA	396
		65	ARL1	400
		66	ARL6IP5	10550
		67	ARL6IP6	151188
		68	ARL8B	55207
		69	ARPC1B	10095
		70	ARPC2	10109
		71	ARPC4	10093
		72	ARV1	64801
		73	ASPH	444
		74	ATAD3A	55210
		75	ATF6	22926
		76	ATF6B	1388
		77	ATL2	64225
		78	ATP11C	286410
		79	ATP13A1	57130
		80	ATP13A3	79572
		81	ATP1A1	476
		82	ATP1B1	481
		83	ATP1B3	483
		84	ATP2A2	488
		85	ATP2B1	490
		86	ATP2B4	493
		87	ATP2C1	27032
		88	ATP5D	513
		89	ATP5J2	9551
		90	ATP6AP1	537
		91	ATP6V0A1	535
		92	ATP6V0C	527
		93	ATP6V0D1	9114
		94	ATP6V1F	9296
		95	ATP9A	10079
		96	ATRN	8455
		97	AUP1	550
		98	AXL	558
		99	B2M	567
		100	BAG2	9532
		101	BAG5	9529
		102	BANF1	8815
		103	BASP1	10409
		104	BAX	581
		105	BIRC6	57448
		106	BLZF1	8548
		107	BOP1	23246
		108	BSG	682
		109	BUB3	9184
		110	C16ORF58	64755
		111	C1ORF27	54953
		112	C1ORF43	25912
		113	C9ORF114	51490
		114	CALM2	805
		115	CALU	813
		116	CAMLG	819
		117	CAND1	55832
		118	CANT1	124583
		119	CANX	821
		120	CAPN2	824
		121	CARM1	10498
		122	CBR1	873
		123	CBX5	23468
		124	CCDC47	57003
		125	CD44	960
		126	CD99	4267
		127	CDC42EP1	11135
		128	CDC42EP4	23580
		129	CDIPT	10423
		130	CDK5RAP2	55755
		131	CDK5RAP3	80279
		132	CDKAL1	54901
		133	CEP55	55165
		134	CERS2	29956
		135	CERS4	79603
		136	CERS6	253782
		137	CFL1	1072
		138	CHAF1B	8208
		139	CHP1	11261
		140	CHTOP	26097
		141	CISD2	493856
		142	CKB	1152
		143	CLCC1	23155
		144	CLCN7	1186
		145	CLGN	1047
		146	CLPTM1	1209
		147	CLPTM1L	81037
		148	CLPX	10845
		149	CLTC	1213
		150	CNBP	7555
		151	CNNM3	26505
		152	CNP	1267
		153	CNTNAP1	8506
		154	COG2	22796
		155	COG3	83548
		156	COG4	25839
		157	COG6	57511
		158	COLGALT1	79709
		159	COMT	1312
		160	COPA	1314
		161	COPB2	9276
		162	COPG1	22820
		163	COX5B	1329
		164	CPD	1362
		165	CPNE3	8895
		166	CPOX	1371
		167	CPS1	1373
		168	CPT1A	1374
		169	CRK	1398
		170	CRKL	1399
		171	CSE1L	1434
		172	CSNK1G3	1456
		173	CSTF2	1478
		174	CTDSP2	10106
		175	CTNND1	1500
		176	CUL2	8453
		177	CXADR	1525
		178	CYB5A	1528
		179	CYB5R3	1727
		180	CYBA	1535
		181	CYLD	1540
		182	CYP51A1	1595
		183	DAD1	1603
		184	DAG1	1605
		185	DARS	1615
		186	DCAKD	79877
		187	DDB2	1643
		188	DDX39A	10212
		189	DDX39B	7919
		190	DDX50	79009
		191	DEK	7913
		192	DERL1	79139
		193	DERL2	51009
		194	DHCR24	1718
		195	DHCR7	1717
		196	DHRS7	51635
		197	DHX57	90957
		198	DLAT	1737
		199	DLD	1738
		200	DLST	1743
		201	DNAJB11	51726
		202	DNAJB12	54788
		203	DNAJC11	55735
		204	DNAJC3	5611
		205	DNAJC7	7266
		206	DPM1	8813
		207	DPP9	91039
		208	DPY19L1	23333
		209	DSG2	1829
		210	DSP	1832
		211	DST	667
		212	DSTN	11034
		213	DYNC1I2	1781
		214	DYNLL1	8655
		215	DYNLRB1	83658
		216	EARS2	124454
		217	EBP	10682
		218	ECE1	1889
		219	EEF1A2	1917
		220	EEF1G	1937
		221	EFHD1	80303
		222	EFNB1	1947
		223	EFNB2	1948
		224	EGFR	1956
		225	EI24	9538
		226	EIF2B5	8893
		227	EIF2S1	1965
		228	EIF4A1	1973
		229	EIF4ENIF1	56478
		230	EIF5A	1984
		231	EIF6	3692
		232	EMC3	55831
		233	EMC4	51234
		234	EMC7	56851
		235	EMC9	51016
		236	EMD	2010
		237	EPHA2	1969
		238	EPHA3	2042
		239	EPHB4	2050
		240	EPHX1	2052
		241	EPN2	22905
		242	EPPK1	83481
		243	ERBB2	2064
		244	ERC1	23085
		245	ERGIC1	57222
		246	ERGIC2	51290
		247	ERGIC3	51614
		248	ERLEC1	27248
		249	ERLIN1	10613
		250	ERMP1	79956
		251	ERO1L	30001
		252	ERP29	10961
		253	ERP44	23071
		254	ESYT1	23344
		255	ESYT2	57488
		256	ETFA	2108
		257	ETFB	2109
		258	EZR	7430
		259	FADS1	3992
		260	FAF2	23197
		261	FAM134C	162427
		262	FAM135A	57579
		263	FAM213A	84293
		264	FAM49B	51571
		265	FANCI	55215
		266	FAR1	84188
		267	FASTKD2	22868
		268	FAT1	2195
		269	FAU	2197
		270	FBL	2091
		271	FDFT1	2222
		272	FHL1	2273
		273	FKBP4	2288
		274	FLOT2	2319
		275	FNDC3B	64778
		276	FOXK1	221937
		277	FTSJ1	24140
		278	FZD6	8323
		279	GART	2618
		280	GBF1	8729
		281	GCC1	79571
		282	GDI2	2665
		283	GGA3	23163
		284	GGCX	2677
		285	GGT7	2686
		286	GHITM	27069
		287	GIGYF2	26058
		288	GLG1	2734
		289	GLUD1	2746
		290	GNAI3	2773
		291	GNAS	2778
		292	GNB2L1	10399
		293	GOLGA4	2803
		294	GOLGB1	2804
		295	GOPC	57120
		296	GORASP2	26003
		297	GOSR1	9527
		298	GOSR2	9570
		299	GPAA1	8733
		300	GPI	2821
		301	GPR89A	653519
		302	GPRC5C	55890
		303	GRAMD1A	57655
		304	GRIPAP1	56850
		305	GRPEL1	80273
		306	GRSF1	2926
		307	H2AFY2	55506
		308	HADHB	3032
		309	HAUS1	115106
		310	HAUS3	79441
		311	HAUS4	54930
		312	HAUS5	23354
		313	HAUS6	54801
		314	HAUS7	55559
		315	HAUS8	93323
		316	HAX1	10456
		317	HEATR1	55127
		318	HERPUD1	9709
		319	HIST1H2AH	85235
		320	HIST1H2BJ	8970
		321	HIST1H2BK	85236
		322	HIST4H4	121504
		323	HLA-A	3105
		324	HLA-B	3106
		325	HLA-C	3107
		326	HM13	81502
		327	HMGCR	3156
		328	HMGN2	3151
		329	HMOX1	3162
		330	HNRNPA1	3178
		331	HNRNPR	10236
		332	HOOK3	84376
		333	HSD17B11	51170
		334	HSD17B12	51144
		335	HSD17B4	3295
		336	HSP90B1	7184
		337	HSPA1A	3303
		338	HSPA1B	3304
		339	HSPA4L	22824
		340	HSPA5	3309
		341	HSPA6	3310
		342	HSPA8	3312
		343	HSPD1	3329
		344	HYOU1	10525
		345	IDE	3416
		346	IFNGR1	3459
		347	IGF2R	3482
		348	IKBIP	121457
		349	IL6ST	3572
		350	ILVBL	10994
		351	IMPDH2	3615
		352	INF2	64423
		353	IPO4	79711
		354	IPO5	3843
		355	IQGAP1	8826
		356	ITGA3	3675
		357	ITGA6	3655
		358	ITGAV	3685
		359	ITGB5	3693
		360	ITM2B	9445
		361	ITM2C	81618
		362	ITPRIP	85450
		363	JAG2	3714
		364	JAK1	3716
		365	JUP	3728
		366	KARS	3735
		367	KDSR	2531
		368	KIAA0319L	79932
		369	KIAA0391	9692
		370	KIAA0922	23240
		371	KIAA1244	57221
		372	KIAA1598	57698
		373	KIAA1671	85379
		374	KIAA1715	80856
		375	KIRREL	55243
		376	KRT10	3858
		377	KRT19	3880
		378	KRT2	3849
		379	KTN1	3895
		380	LACTB	114294
		381	LBR	3930
		382	LDHA	3939
		383	LDHB	3945
		384	LEMD2	221496
		385	LEMD3	23592
		386	LETM1	3954
		387	LLGL1	3996
		388	LMAN2	10960
		389	LMBR1	64327
		390	LMF2	91289
		391	LMNA	4000
		392	LMNB1	4001
		393	LMNB2	84823
		394	LONP1	9361
		395	LPCAT1	79888
		396	LPCAT2	54947
		397	LPCAT3	10162
		398	LPGAT1	9926
		399	LPHN2	23266
		400	LRP10	26020
		401	LRP5	4041
		402	LRRC59	55379
		403	LRRC8A	56262
		404	LRRC8E	80131
		405	MAD2L1	4085
		406	MAGT1	84061
		407	MARCKSL1	65108
		408	MARK2	2011
		409	MBOAT7	79143
		410	MCM4	4173
		411	MCM7	4176
		412	MCU	90550
		413	MFGE8	4240
		414	MGEA5	10724
		415	MGST1	4257
		416	MIA3	375056
		417	MIF	4282
		418	MKS1	54903
		419	MLEC	9761
		420	MLF2	8079
		421	MON2	23041
		422	MPDU1	9526
		423	MPP7	143098
		424	MPZL1	9019
		425	MRC2	9902
		426	MRPL12	6182
		427	MRPL14	64928
		428	MRPL16	54948
		429	MRPS17	51373
		430	MSH3	4437
		431	MTDH	92140
		432	MTHFD1	4522
		433	MTR	4548
		434	MYH10	4628
		435	MYH14	79784
		436	MYL6B	140465
		437	MYO1B	4430
		438	MYO1C	4641
		439	MYO5A	4644
		440	MYOF	26509
		441	NACA	4666
		442	NARS	4677
		443	NBAS	51594
		444	NBN	4683
		445	NCAPD2	9918
		446	NCBP1	4686
		447	NCBP2	22916
		448	NCEH1	57552
		449	NCKAP5L	57701
		450	NCOA5	57727
		451	NCSTN	23385
		452	NDC1	55706
		453	NDUFA10	4705
		454	NDUFA12	55967
		455	NDUFA13	51079
		456	NDUFA4	4697
		457	NDUFA5	4698
		458	NDUFA6	4700
		459	NDUFAF4	29078
		460	NDUFS1	4719
		461	NDUFS2	4720
		462	NDUFV3	4731
		463	NEDD4L	23327
		464	NEK7	140609
		465	NEMF	9147
		466	NISCH	11188
		467	NME3	4832
		468	NOL10	79954
		469	NOL9	79707
		470	NOP14	8602
		471	NOP56	10528
		472	NOTCH1	4851
		473	NOTCH2	4853
		474	NOTCH3	4854
		475	NPEPPS	9520
		476	NPLOC4	55666
		477	NPTN	27020
		478	NSDHL	50814
		479	NUMB	8650
		480	NUP133	55746
		481	NUP188	23511
		482	NUP210	23225
		483	NUP35	129401
		484	NUP93	9688
		485	NUP98	4928
		486	NUPL1	9818
		487	NUPL2	11097
		488	OSBPL11	114885
		489	OSBPL8	114882
		490	OSMR	9180
		491	OXA1L	5018
		492	P4HA1	5033
		493	P4HB	5034
		494	PABPN1	8106
		495	PAFAH1B1	5048
		496	PBXIP1	57326
		497	PCMT1	5110
		498	PCNA	5111
		499	PCYOX1	51449
		500	PDCL	5082
		501	PDE3B	5140
		502	PDIA3	2923
		503	PDIA6	10130
		504	PDXDC1	23042
		505	PDZD8	118987
		506	PEX5	5830
		507	PFAS	5198
		508	PFDN1	5201
		509	PFKL	5211
		510	PFKP	5214
		511	PFN1	5216
		512	PGRMC2	10424
		513	PHB	5245
		514	PHB2	11331
		515	PHC2	1912
		516	PHGDH	26227
		517	PIGK	10026
		518	PIGO	84720
		519	PIGS	94005
		520	PIGT	51604
		521	PIGU	128869
		522	PIN1	5300
		523	PKD2	5311
		524	PKMYT1	9088
		525	PLD1	5337
		526	PLD3	23646
		527	PLRG1	5356
		528	PLS3	5358
		529	PLXNB2	23654
		530	PMPCB	9512
		531	PNPLA6	10908
		532	POLDIP2	26073
		533	POM121	9883
		534	PON2	5445
		535	POR	5447
		536	PPIB	5479
		537	PPIH	10465
		538	PRAF2	11230
		539	PRDX3	10935
		540	PRDX4	10549
		541	PRDX5	25824
		542	PREB	10113
		543	PRKCA	5578
		544	PRKCD	5580
		545	PRKCI	5584
		546	PRKCQ	5588
		547	PRMT5	10419
		548	PRPF19	27339
		549	PRPF40A	55660
		550	PRPS1	5631
		551	PSAP	5660
		552	PSMA3	5684
		553	PSMB5	5693
		554	PSMC1	5700
		555	PSMD1	5707
		556	PSMD3	5709
		557	PSMD4	5710
		558	PTDSS1	9791
		559	PTGES3	10728
		560	PTPLAD1	51495
		561	PTPLB	201562
		562	PTPN2	5771
		563	PTPN9	5780
		564	PTRH2	51651
		565	PWP2	5822
		566	QSOX2	169714
		567	RAB10	10890
		568	RAB11A	8766
		569	RAB11B	9230
		570	RAB11FIP5	26056
		571	RAB13	5872
		572	RAB14	51552
		573	RAB18	22931
		574	RAB21	23011
		575	RAB34	83871
		576	RAB3GAP1	22930
		577	RAB5C	5878
		578	RAB6A	5870
		579	RAB8A	4218
		580	RABL3	285282
		581	RAC1	5879
		582	RAD23B	5887
		583	RAE1	8480
		584	RAI14	26064
		585	RALY	22913
		586	RAN	5901
		587	RAP1A	5906
		588	RBM14	10432
		589	RBM4	5936
		590	RBM42	79171
		591	RCC1	1104
		592	RCC2	55920
		593	RCN1	5954
		594	RCN2	5955
		595	RDH11	51109
		596	RDX	5962
		597	REEP2	51308
		598	REEP6	92840
		599	RER1	11079
		600	RETSAT	54884
		601	RFT1	91869
		602	RHBDD2	57414
		603	RHOA	387
		604	RHOT1	55288
		605	RHOT2	89941
		606	RINT1	60561
		607	RNF149	284996
		608	ROBO1	6091
		609	RP2	6102
		610	RPL13	6137
		611	RPL23A	6147
		612	RPL35A	6165
		613	RPL36AL	6166
		614	RPL37A	6168
		615	RPN1	6184
		616	RPS27A	6233
		617	RPS27L	51065
		618	RPS4Y1	6192
		619	RPS5	6193
		620	RRBP1	6238
		621	RTN1	6252
		622	RTN4	57142
		623	RUVBL1	8607
		624	SACM1L	22908
		625	SAMM50	25813
		626	SAP18	10284
		627	SAR1A	56681
		628	SARAF	51669
		629	SCAMP2	10066
		630	SCAMP3	10067
		631	SCARB1	949
		632	SCD	6319
		633	SCFD1	23256
		634	SCYL1	57410
		635	SDCBP	6386
		636	SDCCAG3	10807
		637	SDHA	6389
		638	SDHB	6390
		639	SEC11A	23478
		640	SEC13	6396
		641	SEC16A	9919
		642	SEC22B	9554
		643	SEC23A	10484
		644	SEC24A	10802
		645	SEC24C	9632
		646	SEC31A	22872
		647	SEC61A1	29927
		648	SEC61B	10952
		649	SEC63	11231
		650	SENP2	59343
		651	SFXN4	119559
		652	SGPL1	8879
		653	SGTA	6449
		654	SIGMAR1	10280
		655	SKIV2L2	23517
		656	SLC12A4	6560
		657	SLC12A7	10723
		658	SLC16A1	6566
		659	SLC1A5	6510
		660	SLC20A1	6574
		661	SLC25A1	6576
		662	SLC25A10	1468
		663	SLC25A11	8402
		664	SLC25A3	5250
		665	SLC25A4	291
		666	SLC25A5	292
		667	SLC25A6	293
		668	SLC27A2	11001
		669	SLC27A4	10999
		670	SLC2A1	6513
		671	SLC30A1	7779
		672	SLC30A7	148867
		673	SLC30A9	10463
		674	SLC35B2	347734
		675	SLC35E1	79939
		676	SLC35F6	54978
		677	SLC38A1	81539
		678	SLC38A2	54407
		679	SLC39A10	57181
		680	SLC39A14	23516
		681	SLC3A2	6520
		682	SLC4A2	6522
		683	SLC5A6	8884
		684	SLC6A8	6535
		685	SLC7A1	6541
		686	SLC7A11	23657
		687	SLC7A5	8140
		688	SLC9A3R1	9368
		689	SMG7	9887
		690	SMPD4	55627
		691	SMU1	55234
		692	SNAP23	8773
		693	SNRPB	6628
		694	SNRPD1	6632
		695	SNTB1	6641
		696	SNX14	57231
		697	SNX17	9784
		698	SNX27	81609
		699	SNX3	8724
		700	SNX5	27131
		701	SOAT1	6646
		702	SON	6651
		703	SPCS1	28972
		704	SPCS2	9789
		705	SPCS3	60559
		706	SPECC1L	23384
		707	SPG21	51324
		708	SPINT2	10653
		709	SPTAN1	6709
		710	SPTB	6710
		711	SPTBN1	6711
		712	SPTBN2	6712
		713	SPTLC1	10558
		714	SPTLC2	9517
		715	SREBF1	6720
		716	SRP14	6727
		717	SRP19	6728
		718	SRPR	6734
		719	SRPRB	58477
		720	SRSF10	10772
		721	SRSF6	6431
		722	SSR1	6745
		723	SSR4	6748
		724	ST13	6767
		725	STAM2	10254
		726	STEAP3	55240
		727	STOM	2040
		728	STOML2	30968
		729	STT3A	3703
		730	STT3B	201595
		731	STX10	8677
		732	STX12	23673
		733	STX16	8675
		734	STX18	53407
		735	STX5	6811
		736	STX8	9482
		737	STXBP3	6814
		738	SUCLA2	8803
		739	SUGT1	10910
		740	SUN1	23353
		741	SUN2	25777
		742	SURF4	6836
		743	SYNE2	23224
		744	TACC1	6867
		745	TAP1	6890
		746	TAP2	6891
		747	TARS	6897
		748	TARS2	80222
		749	TBC1D22B	55633
		750	TBK1	29110
		751	TBL2	26608
		752	TBL3	10607
		753	TCEB2	6923
		754	TECR	9524
		755	TGOLN2	10618
		756	THEM6	51337
		757	THOC1	9984
		758	THOC5	8563
		759	TIMM44	10469
		760	TJP1	7082
		761	TM9SF1	10548
		762	TM9SF2	9375
		763	TM9SF3	56889
		764	TM9SF4	9777
		765	TMCO1	54499
		766	TMED2	10959
		767	TMED7	51014
		768	TMEM109	79073
		769	TMEM160	54958
		770	TMEM161A	54929
		771	TMEM165	55858
		772	TMEM173	340061
		773	TMEM205	374882
		774	TMEM214	54867
		775	TMEM259	91304
		776	TMEM263	90488
		777	TMEM33	55161
		778	TMEM43	79188
		779	TMEM57	55219
		780	TMEM59	9528
		781	TMEM87A	25963
		782	TMPO	7112
		783	TMX1	81542
		784	TMX2	51075
		785	TMX3	54495
		786	TMX4	56255
		787	TNFRSF10B	8795
		788	TOMM40	10452
		789	TOMM70A	9868
		790	TOP2A	7153
		791	TOR1AIP1	26092
		792	TOR1AIP2	163590
		793	TP53	7157
		794	TPM1	7168
		795	TPM3	7170
		796	TPM4	7171
		797	TRA2A	29896
		798	TRIM13	10206
		799	TRIM4	89122
		800	TRIM56	81844
		801	TRIP11	9321
		802	TRMT10C	54931
		803	TRPM4	54795
		804	TRPM7	54822
		805	TTC1	7265
		806	TTC17	55761
		807	TTC27	55622
		808	TTC4	7268
		809	TTI1	9675
		810	TUBB2B	347733
		811	TUFM	7284
		812	TUSC3	7991
		813	UBA1	7317
		814	UBE2S	27338
		815	UBE4A	9354
		816	UBQLN2	29978
		817	UBQLN4	56893
		818	UBR4	23352
		819	UFD1L	7353
		820	UFL1	23376
		821	UGGT1	56886
		822	UGT8	7368
		823	UNC93B1	81622
		824	UQCRB	7381
		825	USE1	55850
		826	USO1	8615
		827	USP11	8237
		828	USP33	23032
		829	UTP15	84135
		830	VAMP3	9341
		831	VAMP7	6845
		832	VANGL1	81839
		833	VANGL2	57216
		834	VAPA	9218
		835	VAPB	9217
		836	VAT1	10493
		837	VDAC1	7416
		838	VDAC2	7417
		839	VEZT	55591
		840	VIMP	55829
		841	VKORC1L1	154807
		842	VMA21	203547
		843	VPS13C	54832
		844	VPS16	64601
		845	VPS26A	9559
		846	VPS45	11311
		847	VPS51	738
		848	VRK2	7444
		849	WDR11	55717
		850	WDR18	57418
		851	WDR20	91833
		852	WDR3	10885
		853	WDR75	84128
		854	WFS1	7466
		855	WLS	79971
		856	WRN	7486
		857	XPO5	57510
		858	YARS	8565
		859	YES1	7525
		860	YIF1A	10897
		861	YIF1B	90522
		862	YIPF3	25844
		863	YIPF5	81555
		864	YKT6	10652
		865	ZC3H15	55854
		866	ZC3HAV1	56829
		867	ZDHHC17	23390
		868	ZFPL1	7542
		869	ZMPSTE24	10269
		870	ZW10	9183

## Sheet: S4
		L-2 HUB PROTEINS (1922)
		SL#	PROTEIN NAME	ENTREZ GENE ID
		1	PLEKHA4	57664
		2	KIAA1429	25962
		3	KRAS	3845
		4	ESR1	2099
		5	ESR2	2100
		6	MYC	4609
		7	NTRK1	4914
		8	HIST1H4A	8359
		9	EP300	2033
		10	HNRNPH1	3187
		11	RNF4	6047
		12	RECQL4	9401
		13	CUL3	8452
		14	TRIM28	10155
		15	BIRC3	330
		16	EGLN3	112399
		17	RIT1	6016
		18	FZR1	51343
		19	FBXW7	55294
		20	ANLN	54443
		21	YWHAE	7531
		22	KIF23	9493
		23	NR3C1	2908
		24	NAA40	79829
		25	TNIP2	79155
		26	PRC1	9055
		27	LMBR1L	55716
		28	AR	367
		29	HDAC1	3065
		30	HEXIM1	10614
		31	EZH2	2146
		32	CHD4	1108
		33	ECT2	1894
		34	CSNK2A1	1457
		35	CUL7	9820
		36	CUL4A	8451
		37	CDC5L	988
		38	CSK	1445
		39	HSCB	150274
		40	RNF123	63891
		41	PARK2	5071
		42	MDM2	4193
		43	YWHAB	7529
		44	ATG16L1	55054
		45	CFTR	1080
		46	PTEN	5728
		47	SNW1	22938
		48	SIRT7	51547
		49	CUL4B	8450
		50	FBXO6	26270
		51	SOX2	6657
		52	MEOX2	4223
		53	IFI16	3428
		54	UBE2I	7329
		55	PINK1	65018
		56	CHMP4B	128866
		57	TUBA1A	7846
		58	HRAS	3265
		59	CHMP4C	92421
		60	CIC	23152
		61	HIST2H2BE	8349
		62	NUPR1	26471
		63	AURKB	9212
		64	RHOF	54509
		65	CCNF	899
		66	NCL	4691
		67	NRAS	4893
		68	HSPB1	3315
		69	SIRT6	51548
		70	SUZ12	23512
		71	BRD7	29117
		72	RPA1	6117
		73	RHOJ	57381
		74	EED	8726
		75	LAMP1	3916
		76	LNX1	84708
		77	RAC3	5881
		78	CREBBP	1387
		79	RPA2	6118
		80	SPRTN	83932
		81	FBXO7	25793
		82	CBX3	11335
		83	CALM1	801
		84	BTRC	8945
		85	LGALS9	3965
		86	LAMP2	3920
		87	SNAI1	6615
		88	RHOD	29984
		89	TERF2IP	54386
		90	HIST1H2BG	8339
		91	CUL5	8065
		92	POLR2A	5430
		93	HNRNPA2B1	3181
		94	VHL	7428
		95	ITGA4	3676
		96	HIF1A	3091
		97	IFITM3	10410
		98	LRRK2	120892
		99	SF3B1	23451
		100	AURKA	6790
		101	BMI1	648
		102	RHOU	58480
		103	INS	3630
		104	TRAF6	7189
		105	CYSRT1	375791
		106	RHOH	399
		107	MED4	29079
		108	PSMD14	10213
		109	BAG1	573
		110	BRD3	8019
		111	RPA3	6119
		112	LAMP3	27074
		113	RAD18	56852
		114	HDAC6	10013
		115	SMAD4	4089
		116	MDFI	4188
		117	MRPS26	64949
		118	RELA	5970
		119	PICK1	9463
		120	VCAM1	7412
		121	PSPC1	55269
		122	RIN3	79890
		123	TUBA4A	7277
		124	MAPK6	5597
		125	FLNA	2316
		126	GPR182	11318
		127	GJD3	125111
		128	PRNP	5621
		129	SF3A1	10291
		130	ZBTB2	57621
		131	CPSF6	11052
		132	HNRNPF	3185
		133	RPS14	6208
		134	HIST1H1A	3024
		135	HDAC4	9759
		136	SNRPC	6631
		137	RHOQ	23433
		138	NIFK	84365
		139	RND2	8153
		140	ZNF330	27309
		141	KRT40	125115
		142	STAT3	6774
		143	DISC1	27185
		144	PSMC5	5705
		145	RBM8A	9939
		146	FBXO2	26232
		147	LIN28A	79727
		148	LCK	3932
		149	RNF31	55072
		150	SNRPF	6636
		151	TMPRSS11B	132724
		152	TUBA1C	84790
		153	ATXN1	6310
		154	CDKN1A	1026
		155	MRPL11	65003
		156	ISG15	9636
		157	ATP2A1	487
		158	DAXX	1616
		159	KRTAP10-8	386681
		160	SOD1	6647
		161	COPS6	10980
		162	CCT4	10575
		163	TMEM17	200728
		164	FHL2	2274
		165	SP1	6667
		166	HIST3H3	8290
		167	YTHDC1	91746
		168	TFIP11	24144
		169	NDN	4692
		170	SUPT5H	6829
		171	TUBB3	10381
		172	PPP1CB	5500
		173	ATG7	10533
		174	HDAC5	10014
		175	KAT5	10524
		176	HSD3B7	80270
		177	DCPS	28960
		178	NEDD8	4738
		179	IMMP2L	83943
		180	DNAJC5	80331
		181	NOTCH2NL	388677
		182	UBE2D2	7322
		183	WDR76	79968
		184	MTERF3	51001
		185	P2RY6	5031
		186	FYN	2534
		187	TRIM14	9830
		188	CENPA	1058
		189	C21ORF33	8209
		190	PRPF31	26121
		191	B3GAT1	27087
		192	MAGEB2	4113
		193	WDR77	79084
		194	TRUB2	26995
		195	FKBP5	2289
		196	CTBP2	1488
		197	METTL21B	25895
		198	HMGA1	3159
		199	MTOR	2475
		200	TUBB8	347688
		201	RAF1	5894
		202	SLFN11	91607
		203	PYHIN1	149628
		204	UBB	7314
		205	TAF15	8148
		206	CTTN	2017
		207	HIST1H2BB	3018
		208	ARAF	369
		209	RIPK4	54101
		210	HDAC3	8841
		211	RBPMS	11030
		212	HOXA1	3198
		213	SKP2	6502
		214	CLEC4E	26253
		215	METTL14	57721
		216	PAXIP1	22976
		217	S100A2	6273
		218	FBP1	2203
		219	RB1CC1	9821
		220	BARD1	580
		221	BRD1	23774
		222	TRIM63	84676
		223	CCR1	1230
		224	MRM1	79922
		225	POU5F1	5460
		226	SMARCD1	6602
		227	TERF2	7014
		228	SMAD2	4087
		229	TRIM55	84675
		230	FTL	2512
		231	SIN3A	25942
		232	FAF1	11124
		233	NCOR1	9611
		234	SMC3	9126
		235	CLPP	8192
		236	UBE2D1	7321
		237	HIF1AN	55662
		238	PPARG	5468
		239	RHBDD1	84236
		240	KPNA1	3836
		241	PAX6	5080
		242	KLF8	11279
		243	DPF2	5977
		244	KAT2B	8850
		245	CDC34	997
		246	ADRB2	154
		247	SMARCA2	6595
		248	HECW2	57520
		249	TNF	7124
		250	POLR1C	9533
		251	TP63	8626
		252	ABI2	10152
		253	MTA2	9219
		254	SNRPD2	6633
		255	ERBB3	2065
		256	PDGFRA	5156
		257	MAPK3	5595
		258	SNCA	6622
		259	UBE2D3	7323
		260	DAP3	7818
		261	HSF2BP	11077
		262	SPOP	8405
		263	ARRB1	408
		264	C11ORF52	91894
		265	NUDT21	11051
		266	TCTN2	79867
		267	ARIH2	10425
		268	TMPRSS4	56649
		269	UBE2N	7334
		270	MAPK14	1432
		271	TRIM24	8805
		272	FOXA1	3169
		273	IARS	3376
		274	PUF60	22827
		275	PXN	5829
		276	AQP6	363
		277	C3ORF52	79669
		278	RNF43	54894
		279	BANP	54971
		280	COPE	11316
		281	GPR45	11250
		282	SP7	121340
		283	CBX6	23466
		284	SPDL1	54908
		285	GADD45GIP1	90480
		286	NUP50	10762
		287	MRPL4	51073
		288	TTYH1	57348
		289	ACTA2	59
		290	HNRNPA0	10949
		291	KCNE3	10008
		292	KRTAP10-3	386682
		293	LUC7L2	51631
		294	HIST1H2BH	8345
		295	RANBP9	10048
		296	C6ORF203	51250
		297	CCND1	595
		298	KIAA0368	23392
		299	MRPS34	65993
		300	PRKCZ	5590
		301	PUM1	9698
		302	NAP1L1	4673
		303	DYNC1H1	1778
		304	HNF4A	3172
		305	MTIF3	219402
		306	SRRM1	10250
		307	EHMT2	10919
		308	LARS	51520
		309	CD274	29126
		310	FHL3	2275
		311	KRTAP10-7	386675
		312	METTL15	196074
		313	OTUB1	55611
		314	FOS	2353
		315	MTG2	26164
		316	PPIE	10450
		317	YBX2	51087
		318	VASP	7408
		319	CEP70	80321
		320	LATS1	9113
		321	MRPS18B	28973
		322	MRPS31	10240
		323	PRPF3	9129
		324	TSPAN15	23555
		325	GPR17	2840
		326	ILK	3611
		327	SART3	9733
		328	NEIL1	79661
		329	RANBP2	5903
		330	TSG101	7251
		331	PXMP2	5827
		332	SNRPE	6635
		333	AURKAIP1	54998
		334	C1ORF35	79169
		335	METTL3	56339
		336	ATG3	64422
		337	KIFC3	3801
		338	PRG2	5553
		339	DDX56	54606
		340	KRT34	3885
		341	PTCH1	5727
		342	RND3	390
		343	SNRPA1	6627
		344	TKT	7086
		345	GNB2	2783
		346	SRSF4	6429
		347	ABL1	25
		348	REST	5978
		349	DYNLL2	140735
		350	MMS19	64210
		351	MRPL42	28977
		352	ASF1A	25842
		353	BIRC2	329
		354	DCUN1D1	54165
		355	LEO1	123169
		356	HNRNPCL2	440563
		357	LMO2	4005
		358	MB21D1	115004
		359	CEP170	9859
		360	RAD51	5888
		361	SMARCC1	6599
		362	DIRAS3	9077
		363	RUNX1	861
		364	SUMO1	7341
		365	ATF2	1386
		366	C12ORF49	79794
		367	MRPL50	54534
		368	CLEC4D	338339
		369	HP1BP3	50809
		370	TLX3	30012
		371	CALM3	808
		372	GOT1	2805
		373	RPUSD4	84881
		374	USHBP1	83878
		375	AMBRA1	55626
		376	GTF2I	2969
		377	RRP8	23378
		378	TBP	6908
		379	TRIM23	373
		380	MBD3	53615
		381	MECOM	2122
		382	MRPL13	28998
		383	NHP2L1	4809
		384	SF3A2	8175
		385	TRIP13	9319
		386	EIF4G1	1981
		387	GEMIN4	50628
		388	SMARCC2	6601
		389	DCAF15	90379
		390	ERCC6	2074
		391	FBXO32	114907
		392	TCF7L2	6934
		393	TEX101	83639
		394	NGRN	51335
		395	SMARCE1	6605
		396	TPT1	7178
		397	ZCCHC10	54819
		398	ARIH1	25820
		399	CDK8	1024
		400	HDGF	3068
		401	MAPK8	5599
		402	CHEK1	1111
		403	MTA1	9112
		404	PAGE4	9506
		405	PRR3	80742
		406	SF3A3	10946
		407	FGFBP1	9982
		408	MRPL38	64978
		409	TRRAP	8295
		410	ACTL6A	86
		411	BCAS2	10286
		412	CCHCR1	54535
		413	DHX36	170506
		414	CHCHD2	51142
		415	KRTAP5-9	3846
		416	MAFB	9935
		417	MTRF1L	54516
		418	RARS	5917
		419	GAN	8139
		420	MAX	4149
		421	NANOG	79923
		422	PTK2	5747
		423	MLH1	4292
		424	RAD50	10111
		425	AIMP2	7965
		426	CREB3	10488
		427	ICAM1	3383
		428	IRS4	8471
		429	PNMA2	10687
		430	PRKAB2	5565
		431	RBM25	58517
		432	CMTM5	116173
		433	NDUFS6	4726
		434	RND1	27289
		435	IMMP1L	196294
		436	TMEM216	51259
		437	ANAPC2	29882
		438	IKBKB	3551
		439	RBM10	8241
		440	CXCR4	7852
		441	NPAS1	4861
		442	RHOV	171177
		443	RPS6KB2	6199
		444	SIAH1	6477
		445	TRIM33	51592
		446	INCA1	388324
		447	MRE11A	4361
		448	MSH2	4436
		449	TXN	7295
		450	AQP3	360
		451	ARMC8	25852
		452	DDX19B	11269
		453	NMRAL1	57407
		454	S100P	6286
		455	BCL2L1	598
		456	CLUAP1	23059
		457	KMT2A	4297
		458	SUV39H1	6839
		459	USP2	9099
		460	PSMA7	5688
		461	DUSP16	80824
		462	PRPF4	9128
		463	RBM4B	83759
		464	DGCR8	54487
		465	CD79A	973
		466	CHCHD1	118487
		467	MRPL39	54148
		468	MRPS12	6183
		469	PSMA4	5685
		470	BECN1	8678
		471	POT1	25913
		472	PPP2R2B	5521
		473	PTPN6	5777
		474	HIST1H3E	8353
		475	KRTAP10-9	386676
		476	FAM209A	200232
		477	FFAR1	2864
		478	MRPL9	65005
		479	SLC15A3	51296
		480	TENC1	23371
		481	HIST1H2AM	8336
		482	MAPRE3	22924
		483	ANKRD55	79722
		484	TRIM41	90933
		485	KBTBD7	84078
		486	MRPL18	29074
		487	UBE2A	7319
		488	IGSF8	93185
		489	MAP1LC3A	84557
		490	C12ORF65	91574
		491	NR4A1	3164
		492	ENKD1	84080
		493	SFTPC	6440
		494	CRBN	51185
		495	DHX40	79665
		496	S100A9	6280
		497	UBE2L3	7332
		498	BCLAF1	9774
		499	CD2BP2	10421
		500	CHEK2	11200
		501	DNAJC30	84277
		502	MFSD4	148808
		503	NBPF19	101060226
		504	NFKBIA	4792
		505	WDR61	80349
		506	ZC3H3	23144
		507	FAM174A	345757
		508	HMG20A	10363
		509	MED17	9440
		510	PRKAR1A	5573
		511	PURG	29942
		512	ADAMTSL4	54507
		513	CALML3	810
		514	CCNC	892
		515	MGARP	84709
		516	MRPL47	57129
		517	OIP5	11339
		518	ZNF638	27332
		519	CREB1	1385
		520	RANGAP1	5905
		521	SCGB2A2	4250
		522	TCF3	6929
		523	COQ9	57017
		524	NAAA	27163
		525	OASL	8638
		526	PPP2CB	5516
		527	YAF2	10138
		528	CA9	768
		529	CCDC90B	60492
		530	DAZAP2	9802
		531	E2F1	1869
		532	RBM45	129831
		533	LY86	9450
		534	MEX3B	84206
		535	DUX4	100288687
		536	MRPS14	63931
		537	ATP1A3	478
		538	LIN28B	389421
		539	TMEM106A	113277
		540	MCC	4163
		541	MED1	5469
		542	PSMB2	5690
		543	ATG10	83734
		544	ATG13	9776
		545	MRPL23	6150
		546	U2AF1	7307
		547	SLC25A12	8604
		548	ATP6V1B2	526
		549	GPATCH4	54865
		550	KLF5	688
		551	MRPL27	51264
		552	MRPS10	55173
		553	PRKAA2	5563
		554	SOCS1	8651
		555	ASH2L	9070
		556	TRIP4	9325
		557	APLNR	187
		558	OPALIN	93377
		559	TADA2A	6871
		560	DNAJC2	27000
		561	JMJD6	23210
		562	LRRC31	79782
		563	ENG	2022
		564	ERG	2078
		565	GFAP	2670
		566	MAGEA9	4108
		567	PLCG1	5335
		568	PSMD13	5719
		569	SCNM1	79005
		570	VAV1	7409
		571	APPBP2	10513
		572	CYC1	1537
		573	GATAD2B	57459
		574	HIST1H1T	3010
		575	KRT17	3872
		576	LASP1	3927
		577	MRPL15	29088
		578	TRIM29	23650
		579	WDR83	84292
		580	CLK3	1198
		581	KAT2A	2648
		582	MAP4K4	9448
		583	MRPL22	29093
		584	PBRM1	55193
		585	RARA	5914
		586	SGTB	54557
		587	UHRF1	29128
		588	CDK6	1021
		589	IKZF1	10320
		590	POLR2H	5437
		591	RBBP5	5929
		592	SRSF2	6427
		593	DNAJC8	22826
		594	FEV	54738
		595	FGD5	152273
		596	HCST	10870
		597	KCTD10	83892
		598	SCN3B	55800
		599	CCNT1	904
		600	FBXO25	26260
		601	FIS1	51024
		602	MRPS18C	51023
		603	NDUFS4	4724
		604	POLR2G	5436
		605	ST14	6768
		606	CDK7	1022
		607	COPS2	9318
		608	PRKCB	5579
		609	STAG2	10735
		610	TRIM66	9866
		611	ZC3H10	84872
		612	ZGPAT	84619
		613	CAMK2A	815
		614	COMTD1	118881
		615	DNAJB9	4189
		616	PPP6C	5537
		617	TMEM31	203562
		618	TP73	7161
		619	CRY2	1408
		620	MED20	9477
		621	MRPL41	64975
		622	NFIA	4774
		623	RCOR1	23186
		624	SMAD1	4086
		625	SSUH2	51066
		626	CALD1	800
		627	CLK1	1195
		628	GATA2	2624
		629	LDLRAD1	388633
		630	MAP2K2	5605
		631	MED14	9282
		632	NFATC2	4773
		633	PAK1	5058
		634	SHARPIN	81858
		635	SUPT6H	6830
		636	TAZ	6901
		637	YEATS4	8089
		638	CCDC101	112869
		639	E2F6	1876
		640	FOXL1	2300
		641	GEMIN5	25929
		642	BCL6	604
		643	BRICD5	283870
		644	CCT6B	10693
		645	CLEC2D	29121
		646	GPR152	390212
		647	PHF1	5252
		648	PIAS1	8554
		649	ZBTB16	7704
		650	RPUSD3	285367
		651	TNFAIP3	7128
		652	UTP23	84294
		653	CEP44	80817
		654	CMTR1	23070
		655	ITSN1	6453
		656	KDF1	126695
		657	PAF1	54623
		658	SURF1	6834
		659	TTN	7273
		660	VIPR1	7433
		661	CTDP1	9150
		662	RING1	6015
		663	VIPR2	7434
		664	BRAF	673
		665	H3F3A	3020
		666	KRT15	3866
		667	MCUR1	63933
		668	RFC5	5985
		669	CTNNBL1	56259
		670	FIP1L1	81608
		671	HNF1B	6928
		672	KRT38	8687
		673	KRTAP1-1	81851
		674	RPS6KA1	6195
		675	TSC2	7249
		676	ZFP36	7538
		677	CLK2	1196
		678	KXD1	79036
		679	SLC22A4	6583
		680	ZEB1	6935
		681	CCDC136	64753
		682	CENPJ	55835
		683	DMAP1	55929
		684	KLF12	11278
		685	MYOD1	4654
		686	SAFB	6294
		687	UBXN1	51035
		688	ZNF417	147687
		689	CCDC33	80125
		690	PIP4K2A	5305
		691	KPNA3	3839
		692	KRTAP6-2	337967
		693	POLR2K	5440
		694	ATP2B2	491
		695	CCNA2	890
		696	FAM90A1	55138
		697	POLR2J	5439
		698	SCARB2	950
		699	SYNPO	11346
		700	ACO2	50
		701	CLEC12B	387837
		702	KPNA4	3840
		703	LHX2	9355
		704	LRRC25	126364
		705	MRPL21	219927
		706	NOS2	4843
		707	RBM17	84991
		708	STX1A	6804
		709	ABI1	10006
		710	MALSU1	115416
		711	RBBP6	5930
		712	SLC31A1	1317
		713	WTAP	9589
		714	ANKFY1	51479
		715	DDX42	11325
		716	HTRA4	203100
		717	LHX3	8022
		718	LSM2	57819
		719	S100A6	6277
		720	WDR36	134430
		721	APOBEC3C	27350
		722	GATAD2A	54815
		723	IK	3550
		724	PMAIP1	5366
		725	PRDM16	63976
		726	RNF11	26994
		727	S100B	6285
		728	TXNIP	10628
		729	COPS3	8533
		730	COPS4	51138
		731	CRYAB	1410
		732	FLNB	2317
		733	GARS	2617
		734	SMARCAD1	56916
		735	UBXN7	26043
		736	VSIG4	11326
		737	XRCC3	7517
		738	BCL2	596
		739	CBY1	25776
		740	INO80B	83444
		741	MRPL46	26589
		742	P2RY8	286530
		743	PAICS	10606
		744	CCDC120	90060
		745	EPAS1	2034
		746	H1FNT	341567
		747	KLK10	5655
		748	MRPL52	122704
		749	NRSN1	140767
		750	QKI	9444
		751	SETDB1	9869
		752	SORBS3	10174
		753	ATN1	1822
		754	GSTP1	2950
		755	GYPA	2993
		756	KRTAP1-3	81850
		757	LHX4	89884
		758	PCGF6	84108
		759	POLR1A	25885
		760	RFWD2	64326
		761	RMND5A	64795
		762	SNRNP40	9410
		763	SNRPN	6638
		764	TFPT	29844
		765	UCHL3	7347
		766	ZC3H11A	9877
		767	DTNBP1	84062
		768	DUSP14	11072
		769	MED21	9412
		770	MNDA	4332
		771	MRPL49	740
		772	RXRA	6256
		773	SHANK3	85358
		774	GRK5	2869
		775	SERPINB3	6317
		776	SKI	6497
		777	SMC2	10592
		778	CIAO1	9391
		779	FAM96A	84191
		780	LGALS8	3964
		781	MRPL30	51263
		782	MRPS16	51021
		783	POLR2F	5435
		784	VAMP5	10791
		785	ZNF326	284695
		786	ZNF467	168544
		787	C15ORF59	388135
		788	EIF5	1983
		789	FUBP1	8880
		790	PEX3	8504
		791	RAMP3	10268
		792	TRIP12	9320
		793	BAIAP2	10458
		794	DYNC1LI1	51143
		795	RPAP2	79871
		796	RYK	6259
		797	SF3B6	51639
		798	UBE2E1	7324
		799	AXIN1	8312
		800	C1ORF109	54955
		801	CBWD1	55871
		802	FGF11	2256
		803	INSIG2	51141
		804	LIG3	3980
		805	MAP3K1	4214
		806	MAP3K5	4217
		807	MKRN1	23608
		808	TAF9	6880
		809	BRPF3	27154
		810	CCL3	6348
		811	EP400	57634
		812	FAM9B	171483
		813	GFM2	84340
		814	GMCL1	64395
		815	HIST1H2AE	3012
		816	MAGEA11	4110
		817	MBIP	51562
		818	MYO5C	55930
		819	POF1B	79983
		820	RCOR3	55758
		821	CWF19L2	143884
		822	HULC	728655
		823	KIF2A	3796
		824	NIP7	51388
		825	PIAS2	9063
		826	RBPJ	3516
		827	RPS6KA2	6196
		828	TAGLN2	8407
		829	C8ORF82	414919
		830	FAM161A	84140
		831	HIVEP1	3096
		832	NKX2-1	7080
		833	POLR2D	5433
		834	POU2F1	5451
		835	PTMA	5757
		836	RHOBTB2	23221
		837	SCLT1	132320
		838	SETD1A	9739
		839	SNRNP27	11017
		840	C1ORF54	79630
		841	CUL9	23113
		842	ENY2	56943
		843	GATA3	2625
		844	KLF3	51274
		845	MTMR4	9110
		846	RPS6KA3	6197
		847	VTN	7448
		848	ZBTB24	9841
		849	DNAJC15	29103
		850	DTX2	113878
		851	GRB10	2887
		852	HELLS	3070
		853	HSF1	3297
		854	LMO4	8543
		855	NFYC	4802
		856	SRSF11	9295
		857	SUB1	10923
		858	USP21	27005
		859	CCDC85B	11007
		860	CEP57	9702
		861	HLA-DRA	3122
		862	KLF4	9314
		863	NCOA1	8648
		864	NLRP7	199713
		865	PPP2R2D	55844
		866	SNAPIN	23557
		867	TPX2	22974
		868	ARHGEF2	9181
		869	BLK	640
		870	CDKN1B	1027
		871	CREB5	9586
		872	HAT1	8520
		873	HIST1H2BD	3017
		874	MEN1	4221
		875	PIK3CA	5290
		876	PTPRK	5796
		877	SLC39A4	55630
		878	TLX1	3195
		879	ELAVL2	1993
		880	HCK	3055
		881	MRPL40	64976
		882	NFATC1	4772
		883	PDPK1	5170
		884	PRKAR1B	5575
		885	XAB2	56949
		886	CEP162	22832
		887	CEP19	84984
		888	CRY1	1407
		889	FBXW8	26259
		890	NAP1L4	4676
		891	PIGH	5283
		892	SMARCD2	6603
		893	TCEA2	6919
		894	TPM2	7169
		895	WDR26	80232
		896	AMOTL2	51421
		897	KLRC1	3821
		898	LMO1	4004
		899	LRP1	4035
		900	SPRY2	10253
		901	TBL1XR1	79718
		902	CCDC96	257236
		903	GATA1	2623
		904	KRTAP6-3	337968
		905	MTNR1A	4543
		906	MUC1	4582
		907	PPP1R10	5514
		908	SOX5	6660
		909	STK26	51765
		910	WAPAL	23063
		911	C7ORF50	84310
		912	CCDC102B	79839
		913	CDC25A	993
		914	FTH1	2495
		915	GTF2E2	2961
		916	MRPL51	51258
		917	NGB	58157
		918	ANPEP	290
		919	DLG4	1742
		920	KRTAP9-2	83899
		921	RPRD1A	55197
		922	SCO1	6341
		923	TLN1	7094
		924	C18ORF21	83608
		925	CCT8L2	150160
		926	CD2AP	23607
		927	CNOT7	29883
		928	EXOC8	149371
		929	GSN	2934
		930	HDAC11	79885
		931	HDGFRP2	84717
		932	KDM6A	7403
		933	MRPL43	84545
		934	NEK6	10783
		935	NSRP1	84081
		936	OTX1	5013
		937	PIP	5304
		938	PSMD9	5715
		939	UBASH3B	84959
		940	XRCC1	7515
		941	API5	8539
		942	ASS1	445
		943	GAPDHS	26330
		944	HDAC7	51564
		945	MTG1	92170
		946	PATZ1	23598
		947	POLR1D	51082
		948	SOX6	55553
		949	UQCRQ	27089
		950	ZNF408	79797
		951	C11ORF57	55216
		952	CDC14B	8555
		953	CEP290	80184
		954	GEM	2669
		955	KCTD3	51133
		956	KPNA6	23633
		957	KRT75	9119
		958	LARP4	113251
		959	PPP5C	5536
		960	PTP4A3	11156
		961	RBCK1	10616
		962	RHOBTB1	9886
		963	RYBP	23429
		964	TADA3	10474
		965	TYK2	7297
		966	BTNL2	56244
		967	C8ORF33	65265
		968	CD6	923
		969	CLTB	1212
		970	GJA8	2703
		971	GPS1	2873
		972	MED28	80306
		973	MED31	51003
		974	MRPL17	63875
		975	NDUFAB1	4706
		976	RET	5979
		977	ANKS1A	23294
		978	ASXL1	171023
		979	ATAD3B	83858
		980	BTNL9	153579
		981	ERCC3	2071
		982	IGBP1	3476
		983	LMO3	55885
		984	PPP2R1B	5519
		985	TCEANC	170082
		986	TCTN1	79600
		987	BRD8	10902
		988	C5AR1	728
		989	FGFR4	2264
		990	MYO1E	4643
		991	RSBN1	54665
		992	APOD	347
		993	APOE	348
		994	EDC3	80153
		995	KDM2B	84678
		996	PRMT6	55170
		997	RPSAP58	388524
		998	S100A7	6278
		999	SLC25A51	92014
		1000	STX11	8676
		1001	SYK	6850
		1002	TXN2	25828
		1003	YEATS2	55689
		1004	ZCRB1	85437
		1005	CCND2	894
		1006	FBXW5	54461
		1007	KCMF1	56888
		1008	KLK15	55554
		1009	MRPS18A	55168
		1010	NAGK	55577
		1011	ODF2	4957
		1012	PPL	5493
		1013	RASA1	5921
		1014	S100A8	6279
		1015	TFAP4	7023
		1016	UNC119	9094
		1017	UPK1A	11045
		1018	ZNF281	23528
		1019	ADNP	23394
		1020	APOBEC3D	140564
		1021	CAPN1	823
		1022	CHRNA4	1137
		1023	FEN1	2237
		1024	INTS3	65123
		1025	KIF2C	11004
		1026	LARS2	23395
		1027	MISP	126353
		1028	NME2	4831
		1029	RPS29	6235
		1030	SLC10A6	345274
		1031	TRIB3	57761
		1032	USP5	8078
		1033	DDA1	79016
		1034	ETAA1	54465
		1035	GABARAPL1	23710
		1036	MSI2	124540
		1037	RFC3	5983
		1038	SAP30	8819
		1039	SHFM1	7979
		1040	TNFRSF1B	7133
		1041	UBR1	197131
		1042	UHRF2	115426
		1043	BPTF	2186
		1044	CENPM	79019
		1045	CLEC2B	9976
		1046	DAZL	1618
		1047	DDX46	9879
		1048	KRTAP10-5	386680
		1049	LCN2	3934
		1050	NOL12	79159
		1051	PER2	8864
		1052	POU6F2	11281
		1053	RFXANK	8625
		1054	TGM2	7052
		1055	TRIM42	287015
		1056	VARS	7407
		1057	VDR	7421
		1058	ATXN1L	342371
		1059	COPS7A	50813
		1060	FLT3	2322
		1061	GTF3C4	9329
		1062	HNRNPCL1	343069
		1063	IGHG1	3500
		1064	MRPS33	51650
		1065	POLR2I	5438
		1066	PSCA	8000
		1067	RBM22	55696
		1068	TET2	54790
		1069	TNRC6C	57690
		1070	COX14	84987
		1071	DHX16	8449
		1072	GPS2	2874
		1073	HMGN5	79366
		1074	KRT16	3868
		1075	MAGEA8	4107
		1076	OPRM1	4988
		1077	OR2A4	79541
		1078	ZNF263	10127
		1079	ZRANB2	9406
		1080	ADSL	158
		1081	B3GNT2	10678
		1082	CAMK2D	817
		1083	CIRBP	1153
		1084	CYFIP1	23191
		1085	GLI1	2735
		1086	KAL1	3730
		1087	KMT2D	8085
		1088	KRTAP12-3	386683
		1089	LIG4	3981
		1090	MAPK7	5598
		1091	MED26	9441
		1092	MVP	9961
		1093	RANBP1	5902
		1094	SLURP1	57152
		1095	STK16	8576
		1096	WIF1	11197
		1097	DDIT3	1649
		1098	ELF2	1998
		1099	FBXO38	81545
		1100	FPR1	2357
		1101	MED8	112950
		1102	VASN	114990
		1103	ZBTB21	49854
		1104	ZBTB47	92999
		1105	AQP1	358
		1106	C18ORF8	29919
		1107	CD74	972
		1108	DDX52	11056
		1109	FAM168A	23201
		1110	HEY1	23462
		1111	HSPB2	3316
		1112	KRTAP10-1	386677
		1113	LINC01554	202299
		1114	MAB21L2	10586
		1115	MED19	219541
		1116	PAK2	5062
		1117	PDS5B	23047
		1118	VPS72	6944
		1119	ZBTB10	65986
		1120	ZBTB38	253461
		1121	ZBTB7A	51341
		1122	APOO	79135
		1123	ATPIF1	93974
		1124	D2HGDH	728294
		1125	MACF1	23499
		1126	NCKAP1	10787
		1127	PRKACB	5567
		1128	SMAD7	4092
		1129	SPERT	220082
		1130	TLX2	3196
		1131	UBE2U	148581
		1132	ZMYM4	9202
		1133	ANK3	288
		1134	DTL	51514
		1135	EIF4A2	1974
		1136	ISY1	57461
		1137	MAEA	10296
		1138	OMA1	115209
		1139	PRKY	5616
		1140	RNF126	55658
		1141	SIN3B	23309
		1142	TNFSF8	944
		1143	TSGA10IP	254187
		1144	UBE2E3	10477
		1145	VPS37C	55048
		1146	ZBTB48	3104
		1147	ZMYM2	7750
		1148	ADRM1	11047
		1149	CALR3	125972
		1150	CDC25B	994
		1151	CPEB1	64506
		1152	DPPA4	55211
		1153	LHFPL5	222662
		1154	MAGEA3	4102
		1155	MAU2	23383
		1156	NUFIP1	26747
		1157	PTPN12	5782
		1158	SIDT2	51092
		1159	STRN	6801
		1160	STRN3	29966
		1161	ZNF587	84914
		1162	ACPP	55
		1163	CXXC1	30827
		1164	DUSP22	56940
		1165	FOXQ1	94234
		1166	GDI1	2664
		1167	ISLR	3671
		1168	KHDRBS2	202559
		1169	MED10	84246
		1170	MED15	51586
		1171	MTPAP	55149
		1172	PHF10	55274
		1173	PPIF	10105
		1174	RFC2	5982
		1175	TRIM36	55521
		1176	TSNAX	7257
		1177	ULK1	8408
		1178	UPK2	7379
		1179	ANKRD11	29123
		1180	ARID5A	10865
		1181	C15ORF48	84419
		1182	DCAF4	26094
		1183	DIDO1	11083
		1184	EFEMP2	30008
		1185	FPR2	2358
		1186	HMBOX1	79618
		1187	HOMER3	9454
		1188	KRTAP4-2	85291
		1189	LURAP1	541468
		1190	MFAP4	4239
		1191	MYB	4602
		1192	PHF11	51131
		1193	PKN1	5585
		1194	PLK4	10733
		1195	POLR3B	55703
		1196	PTPRO	5800
		1197	RNF7	9616
		1198	SDC2	6383
		1199	ATG5	9474
		1200	H2AFB3	83740
		1201	LYPD3	27076
		1202	NCOA6	23054
		1203	NEK2	4751
		1204	PNKP	11284
		1205	PPIL4	85313
		1206	PPME1	51400
		1207	PPP4C	5531
		1208	TBL1X	6907
		1209	TINF2	26277
		1210	HLA-DQA1	3117
		1211	S1PR4	8698
		1212	SELENBP1	8991
		1213	ACAD11	84129
		1214	ATPAF2	91647
		1215	CHCHD4	131474
		1216	DHX38	9785
		1217	DZIP3	9666
		1218	ECEL1	9427
		1219	EIF4E	1977
		1220	FADD	8772
		1221	FARS2	10667
		1222	FASTKD3	79072
		1223	FOXB1	27023
		1224	MBD2	8932
		1225	MED9	55090
		1226	PTCD1	26024
		1227	SLC39A9	55334
		1228	SRGAP2	23380
		1229	THAP1	55145
		1230	TMEM25	84866
		1231	TRIM11	81559
		1232	UBE2K	3093
		1233	YPEL3	83719
		1234	CAMK2G	818
		1235	CASP14	23581
		1236	CDK2AP1	8099
		1237	CRNKL1	51340
		1238	EAF1	85403
		1239	GPIHBP1	338328
		1240	GPR35	2859
		1241	LSM3	27258
		1242	MAGI1	9223
		1243	NAB2	4665
		1244	PSMD10	5716
		1245	SH3GL1	6455
		1246	STMN1	3925
		1247	ASIC4	55515
		1248	CCDC6	8030
		1249	CEP164	22897
		1250	GAB2	9846
		1251	GIT1	28964
		1252	GIT2	9815
		1253	IL13RA2	3598
		1254	IL7R	3575
		1255	INSIG1	3638
		1256	IRS1	3667
		1257	IVNS1ABP	10625
		1258	PPP1R18	170954
		1259	PRKCE	5581
		1260	PWP1	11137
		1261	SCGB1D1	10648
		1262	SH3BGRL	6451
		1263	TRIM52	84851
		1264	TUBB1	81027
		1265	UBE2D4	51619
		1266	APOBEC3B	9582
		1267	BCL7A	605
		1268	FARSA	2193
		1269	GATAD1	57798
		1270	KRTAP9-3	83900
		1271	LARP1B	55132
		1272	LCA5	167691
		1273	MRPL32	64983
		1274	PDGFRB	5159
		1275	PMF1	11243
		1276	RTF1	23168
		1277	RUNX1T1	862
		1278	SOX15	6665
		1279	TOE1	114034
		1280	ZG16B	124220
		1281	ANAPC15	25906
		1282	DGCR14	8220
		1283	EPB41L4A	64097
		1284	GABARAP	11337
		1285	KIAA1279	26128
		1286	MAGOHB	55110
		1287	MAP1B	4131
		1288	MTNR1B	4544
		1289	NEFL	4747
		1290	NPRL2	10641
		1291	PDCD4	27250
		1292	RNF181	51255
		1293	SYNJ2BP	55333
		1294	TAF6	6878
		1295	TEAD2	8463
		1296	BRMS1L	84312
		1297	C12ORF74	338809
		1298	HSPB8	26353
		1299	SRSF12	135295
		1300	SUGP1	57794
		1301	SYP	6855
		1302	TFDP1	7027
		1303	TGM3	7053
		1304	TTC9C	283237
		1305	BCL7C	9274
		1306	CDC6	990
		1307	CEBPA	1050
		1308	GRB7	2886
		1309	HBP1	26959
		1310	HSD17B13	345275
		1311	HTR2C	3358
		1312	HUS1	3364
		1313	IMPDH1	3614
		1314	KRTAP12-2	353323
		1315	LDOC1	23641
		1316	NEFM	4741
		1317	NFS1	9054
		1318	POC1A	25886
		1319	RBBP8	5932
		1320	RBM7	10179
		1321	RNF115	27246
		1322	RPF1	80135
		1323	SAMD4B	55095
		1324	SORL1	6653
		1325	TMEM67	91147
		1326	TNK2	10188
		1327	TPTE	7179
		1328	ZBTB1	22890
		1329	CCNE1	898
		1330	COL8A1	1295
		1331	CTPS1	1503
		1332	DBNL	28988
		1333	EFNA4	1945
		1334	FGFR2	2263
		1335	FNDC5	252995
		1336	GNG8	94235
		1337	IVL	3713
		1338	MAPKAPK2	9261
		1339	MDM4	4194
		1340	NES	10763
		1341	SF3B5	83443
		1342	SH2D4A	63898
		1343	SLAMF1	6504
		1344	SPSB4	92369
		1345	SYT2	127833
		1346	BMP4	652
		1347	CCDC155	147872
		1348	CDK11A	728642
		1349	CFC1	55997
		1350	DUSP6	1848
		1351	ETV3	2117
		1352	GID8	54994
		1353	HIST3H2BB	128312
		1354	ING5	84289
		1355	KCTD17	79734
		1356	LENG1	79165
		1357	NASP	4678
		1358	PAX9	5083
		1359	QRICH1	54870
		1360	SEC22A	26984
		1361	SMAD9	4093
		1362	TACSTD2	4070
		1363	TMEM74	157753
		1364	TOX4	9878
		1365	YLPM1	56252
		1366	ASPM	259266
		1367	CARD10	29775
		1368	CDCA8	55143
		1369	GFPT1	2673
		1370	GLI4	2738
		1371	GPN3	51184
		1372	GTF2B	2959
		1373	HYPK	25764
		1374	IL5RA	3568
		1375	KSR1	8844
		1376	LUC7L3	51747
		1377	MED27	9442
		1378	NMT1	4836
		1379	UPF2	26019
		1380	ZMYND19	116225
		1381	CATSPER1	117144
		1382	CDC45	8318
		1383	EPN1	29924
		1384	GNAI1	2770
		1385	IQGAP3	128239
		1386	KIF1C	10749
		1387	LAT	27040
		1388	MED6	10001
		1389	PRKAG1	5571
		1390	PUS7	54517
		1391	RNF151	146310
		1392	RNGTT	8732
		1393	S100A4	6275
		1394	SLC18A1	6570
		1395	SP110	3431
		1396	ATIC	471
		1397	ATP6V1H	51606
		1398	AVPR2	554
		1399	ENO2	2026
		1400	EYA2	2139
		1401	GPRASP2	114928
		1402	GTF3C5	9328
		1403	HLA-DRB1	3123
		1404	IGHM	3507
		1405	KDM5C	8242
		1406	LYPD4	147719
		1407	MAPK8IP2	23542
		1408	MME	4311
		1409	PIGR	5284
		1410	TRIM39	56658
		1411	UQCRH	7388
		1412	USP37	57695
		1413	ZDHHC12	84885
		1414	AZGP1	563
		1415	CAMK2B	816
		1416	CBLN4	140689
		1417	CHAMP1	283489
		1418	CRX	1406
		1419	FDPS	2224
		1420	G6PD	2539
		1421	GAS8	2622
		1422	LGALS7	3963
		1423	LPAR2	9170
		1424	NDUFB5	4711
		1425	PGAM1	5223
		1426	PHAX	51808
		1427	PKN3	29941
		1428	RRP15	51018
		1429	STK24	8428
		1430	SUDS3	64426
		1431	TAF10	6881
		1432	WDR33	55339
		1433	BCL2L14	79370
		1434	DCAF8	50717
		1435	FARSB	10056
		1436	HIST1H2BA	255626
		1437	HOXC8	3224
		1438	KCNA2	3737
		1439	MRFAP1L1	114932
		1440	NAF1	92345
		1441	NCAPG	64151
		1442	NMNAT1	64802
		1443	NUF2	83540
		1444	PLAUR	5329
		1445	POLR3E	55718
		1446	PUM2	23369
		1447	RPLP0P6	220717
		1448	WEE1	7465
		1449	ASNA1	439
		1450	ATG4B	23192
		1451	CASC3	22794
		1452	CSTA	1475
		1453	DYNC1LI2	1783
		1454	FSD2	123722
		1455	GLP1R	2740
		1456	GTF2E1	2960
		1457	MMAB	326625
		1458	NCR3	259197
		1459	NFKBID	84807
		1460	PITX1	5307
		1461	PPP3CA	5530
		1462	PSMD5	5711
		1463	PTPRN	5798
		1464	SCARNA22	677770
		1465	SOCS3	9021
		1466	TXNDC9	10190
		1467	UIMC1	51720
		1468	USP1	7398
		1469	B4GALT2	8704
		1470	C10ORF2	56652
		1471	C7ORF34	135927
		1472	CEACAM8	1088
		1473	COPS7B	64708
		1474	DOCK8	81704
		1475	DUSP23	54935
		1476	FECH	2235
		1477	GABPA	2551
		1478	KLHL12	59349
		1479	KMT2C	58508
		1480	MED16	10025
		1481	MIRLET7G	406890
		1482	NEURL4	84461
		1483	PCK1	5105
		1484	PJA1	64219
		1485	PSMB8	5696
		1486	PTGER3	5733
		1487	PURB	5814
		1488	SLC25A24	29957
		1489	SYT6	148281
		1490	VPS28	51160
		1491	ZC3HC1	51530
		1492	ZNF622	90441
		1493	ZNF688	146542
		1494	BAD	572
		1495	CEP170P1	645455
		1496	CHD7	55636
		1497	COX6C	1345
		1498	DNAJC13	23317
		1499	DNASE1L1	1774
		1500	EPS15L1	58513
		1501	GATB	5188
		1502	GEMIN2	8487
		1503	HLA-DPA1	3113
		1504	HNRNPA1L2	144983
		1505	IGHA1	3493
		1506	LYZL1	84569
		1507	MAST3	23031
		1508	MED7	9443
		1509	MTF1	4520
		1510	MYEF2	50804
		1511	NCOA2	10499
		1512	PSMB9	5698
		1513	RRP1	8568
		1514	SCAF4	57466
		1515	TERT	7015
		1516	TSSC4	10078
		1517	VSIG8	391123
		1518	ATXN7	6314
		1519	CCDC140	151278
		1520	CDK15	65061
		1521	CDKN2AIP	55602
		1522	DNAJC17	55192
		1523	DNMT3B	1789
		1524	DNTTIP2	30836
		1525	EIF2B4	8890
		1526	ELK1	2002
		1527	ELK3	2004
		1528	FBXO11	80204
		1529	FCGRT	2217
		1530	HAL	3034
		1531	KRT5	3852
		1532	KRTAP19-7	337974
		1533	MRPS21	54460
		1534	OXCT1	5019
		1535	PNMAL1	55228
		1536	RGS20	8601
		1537	SATB1	6304
		1538	SLC22A9	114571
		1539	TNFSF13B	10673
		1540	WHAMMP3	339005
		1541	AGO4	192670
		1542	ALPP	250
		1543	CDK19	23097
		1544	CEBPB	1051
		1545	DUSP4	1846
		1546	EFEMP1	2202
		1547	FAXC	84553
		1548	GFI1B	8328
		1549	HAP1	9001
		1550	HIPK2	28996
		1551	IDS	3423
		1552	IGLL5	100423062
		1553	KLC3	147700
		1554	MGAT5B	146664
		1555	MTF2	22823
		1556	ORC2	4999
		1557	PARP2	10038
		1558	PKP1	5317
		1559	PLIN3	10226
		1560	PTH2R	5746
		1561	RPL10L	140801
		1562	TAF12	6883
		1563	TAF6L	10629
		1564	TAF9B	51616
		1565	TMBIM6	7009
		1566	TUBA3C	7278
		1567	UBA5	79876
		1568	ZIC1	7545
		1569	ZNF131	7690
		1570	ZNF609	23060
		1571	ARHGEF7	8874
		1572	ATF4	468
		1573	BBS1	582
		1574	BTBD1	53339
		1575	FBXO28	23219
		1576	FGF13	2258
		1577	FRS3	10817
		1578	GMNN	51053
		1579	IGKC	3514
		1580	ING1	3621
		1581	LSM7	51690
		1582	MCAT	27349
		1583	MED22	6837
		1584	MLF1	4291
		1585	MRGBP	55257
		1586	PAM16	51025
		1587	PLCD3	113026
		1588	POTEE	445582
		1589	PPARD	5467
		1590	RASSF1	11186
		1591	ZC3H13	23091
		1592	ARHGAP36	158763
		1593	BIRC5	332
		1594	C3ORF18	51161
		1595	CDK18	5129
		1596	CENPU	79682
		1597	CTNNA3	29119
		1598	EFHC2	80258
		1599	ERRFI1	54206
		1600	FGFR3	2261
		1601	HCCS	3052
		1602	LAGE3	8270
		1603	LTF	4057
		1604	MIRLET7I	406891
		1605	NIPAL1	152519
		1606	POLR3C	10623
		1607	RANBP10	57610
		1608	SH3GLB1	51100
		1609	SIGLECL1	284369
		1610	SKIL	6498
		1611	TPST2	8459
		1612	TRPS1	7227
		1613	UBASH3A	53347
		1614	A2ML1	144568
		1615	CCNK	8812
		1616	CENPB	1059
		1617	CETN2	1069
		1618	CSTF3	1479
		1619	DOK2	9046
		1620	ELF4	2000
		1621	ETS1	2113
		1622	FOXM1	2305
		1623	GAA	2548
		1624	GPKOW	27238
		1625	IGHG2	3501
		1626	PRR20A	122183
		1627	SOHLH1	402381
		1628	TRADD	8717
		1629	UACA	55075
		1630	UBAC1	10422
		1631	ZNF414	84330
		1632	ACOT1	641371
		1633	ARNTL	406
		1634	BCL11A	53335
		1635	C1ORF94	84970
		1636	CD79B	974
		1637	CDK11B	984
		1638	CENPQ	55166
		1639	CNOT11	55571
		1640	CSRP2BP	57325
		1641	ELF1	1997
		1642	FOXO1	2308
		1643	HLTF	6596
		1644	HOXB5	3215
		1645	JUNB	3726
		1646	LZTR1	8216
		1647	MEAF6	64769
		1648	NECAB2	54550
		1649	NOD2	64127
		1650	NOP9	161424
		1651	PDE2A	5138
		1652	POMK	84197
		1653	UBE2L6	9246
		1654	ARL2	402
		1655	ATF3	467
		1656	BTK	695
		1657	C4ORF32	132720
		1658	COPZ1	22818
		1659	CTAG1B	1485
		1660	CTLA4	1493
		1661	DTNA	1837
		1662	EPHA1	2041
		1663	IL16	3603
		1664	MEOX1	4222
		1665	MNAT1	4331
		1666	PAX8	7849
		1667	S1PR1	1901
		1668	SPACA1	81833
		1669	SSMEM1	136263
		1670	WASF2	10163
		1671	AIM2	9447
		1672	ATP6V1E1	529
		1673	CDC40	51362
		1674	DKKL1	27120
		1675	IGFBP5	3488
		1676	KIAA1522	57648
		1677	L3MBTL1	26013
		1678	LZTS1	11178
		1679	MAPRE2	10982
		1680	MCMBP	79892
		1681	MIR34B	407041
		1682	MIRLET7A1	406881
		1683	NDUFB3	4709
		1684	NOS1AP	9722
		1685	PHF12	57649
		1686	QRSL1	55278
		1687	RHOXF2	84528
		1688	SH3PXD2A	9644
		1689	TUSC5	286753
		1690	UBE2E2	7325
		1691	WDR59	79726
		1692	ZNRF4	148066
		1693	AARSD1	80755
		1694	ASCC2	84164
		1695	BLMH	642
		1696	CDC7	8317
		1697	CNR2	1269
		1698	CPVL	54504
		1699	FBXL19	54620
		1700	HMGXB4	10042
		1701	KIFAP3	22920
		1702	KMT2B	9757
		1703	MCPH1	79648
		1704	MED18	54797
		1705	MUS81	80198
		1706	OST4	100128731
		1707	PCGF2	7703
		1708	PLP1	5354
		1709	SIAH2	6478
		1710	SLC39A6	25800
		1711	STAMBP	10617
		1712	THRA	7067
		1713	TSPYL1	7259
		1714	BACH1	571
		1715	CBLB	868
		1716	CKAP2	26586
		1717	COA7	65260
		1718	COPS8	10920
		1719	DSG4	147409
		1720	DYNC1I1	1780
		1721	EMILIN1	11117
		1722	EN1	2019
		1723	FABP5	2171
		1724	IPPK	64768
		1725	NOM1	64434
		1726	PIK3C3	5289
		1727	PSMG3	84262
		1728	PTPN23	25930
		1729	RNF168	165918
		1730	SLAIN2	57606
		1731	STAT5A	6776
		1732	SULT1C4	27233
		1733	TAF1C	9013
		1734	TBC1D4	9882
		1735	TRAF5	7188
		1736	UBE2V1	7335
		1737	AIRE	326
		1738	CSGALNACT2	55454
		1739	DCP1B	196513
		1740	DPYSL2	1808
		1741	FATE1	89885
		1742	GCGR	2642
		1743	GRAP2	9402
		1744	H2AFB2	474381
		1745	HTATSF1	27336
		1746	IRF2	3660
		1747	KLK5	25818
		1748	MAGEA6	4105
		1749	MED30	90390
		1750	MRPL35	51318
		1751	PIP4K2C	79837
		1752	POLR3H	171568
		1753	PPM1H	57460
		1754	PPP4R2	151987
		1755	THOC7	80145
		1756	ZNF444	55311
		1757	AGK	55750
		1758	BEX2	84707
		1759	CDC14A	8556
		1760	CYP2C9	1559
		1761	EIF2B3	8891
		1762	FGF8	2253
		1763	GGA1	26088
		1764	HBS1L	10767
		1765	INTS6	26512
		1766	KRTAP11-1	337880
		1767	LONRF1	91694
		1768	MAP2K5	5607
		1769	MIRLET7E	406887
		1770	NEUROG3	50674
		1771	P2RY10	27334
		1772	P2RY2	5029
		1773	PCGF5	84333
		1774	PTPRR	5801
		1775	RIN1	9610
		1776	SAT1	6303
		1777	SGCA	6442
		1778	SGOL1	151648
		1779	SOCS2	8835
		1780	ZNHIT2	741
		1781	ATXN10	25814
		1782	BNIP3	664
		1783	C17ORF70	80233
		1784	DUSP13	51207
		1785	E4F1	1877
		1786	FAM110A	83541
		1787	FGFR1OP2	26127
		1788	GLIS2	84662
		1789	GPR42	2866
		1790	HSP90AA4P	3323
		1791	HTR3A	3359
		1792	KLRD1	3824
		1793	KLRG2	346689
		1794	NMI	9111
		1795	PDRG1	81572
		1796	PLA2G10	8399
		1797	PRKRIR	5612
		1798	PRR20E	729250
		1799	SLC30A2	7780
		1800	TAL1	6886
		1801	TBCD	6904
		1802	TMEM86B	255043
		1803	TMPRSS13	84000
		1804	VENTX	27287
		1805	ARID3A	1820
		1806	BIK	638
		1807	CBS	875
		1808	CLASP1	23332
		1809	CMSS1	84319
		1810	DTX3	196403
		1811	EDN3	1908
		1812	ESRRB	2103
		1813	FASLG	356
		1814	FOXH1	8928
		1815	GADD45A	1647
		1816	GPANK1	7918
		1817	MFHAS1	9258
		1818	MIR19B1	406980
		1819	MLST8	64223
		1820	SCO2	9997
		1821	SKAP1	8631
		1822	SSBP2	23635
		1823	ST6GALNAC6	30815
		1824	TONSL	4796
		1825	ZNF76	7629
		1826	ABCF3	55324
		1827	AP3S1	1176
		1828	ARG1	383
		1829	BOD1L1	259282
		1830	BRD9	65980
		1831	C20ORF24	55969
		1832	CCDC12	151903
		1833	CLIC4	25932
		1834	DSN1	79980
		1835	ECM1	1893
		1836	EHBP1	23301
		1837	FLAD1	80308
		1838	FOXP1	27086
		1839	GTF2H1	2965
		1840	IFT57	55081
		1841	IMP4	92856
		1842	KAT6A	7994
		1843	KRT6A	3853
		1844	LDB1	8861
		1845	MED11	400569
		1846	MED25	81857
		1847	MIR15B	406949
		1848	MIR34A	407040
		1849	MIR7-1	407043
		1850	MYO15B	80022
		1851	NPRL3	8131
		1852	NTNG1	22854
		1853	OTC	5009
		1854	PSME2	5721
		1855	RAD51D	5892
		1856	SPTA1	6708
		1857	TMEM52B	120939
		1858	TOP3A	7156
		1859	WHSC1L1	54904
		1860	ZC2HC1C	79696
		1861	ADCK3	56997
		1862	ADSS	159
		1863	ANKHD1-EIF4EBP3	404734
		1864	CACNA1A	773
		1865	CCDC59	29080
		1866	CHRNB2	1141
		1867	CKS1B	1163
		1868	CLEC4A	50856
		1869	CPLX4	339302
		1870	FANCC	2176
		1871	FLCN	201163
		1872	KRT35	3886
		1873	KRTAP6-1	337966
		1874	LHX1	3975
		1875	LUZP4	51213
		1876	MANSC1	54682
		1877	MIRLET7A3	406883
		1878	MYL12B	103910
		1879	OPRL1	4987
		1880	OTUB2	78990
		1881	RBM23	55147
		1882	RBM27	54439
		1883	RUSC1	23623
		1884	SIK2	23235
		1885	SLC18A2	6571
		1886	SMG8	55181
		1887	SNTA1	6640
		1888	STRIP1	85369
		1889	SYNE4	163183
		1890	TIA1	7072
		1891	TNKS	8658
		1892	UBE2H	7328
		1893	UFM1	51569
		1894	UQCC1	55245
		1895	WBP4	11193
		1896	WDR74	54663
		1897	BRMS1	25855
		1898	DACH1	1602
		1899	DRD2	1813
		1900	EIF3J	8669
		1901	FOXO3	2309
		1902	GAPVD1	26130
		1903	ID2	3398
		1904	MIR25	407014
		1905	MIRLET7B	406884
		1906	MIRLET7D	406886
		1907	PDCD10	11235
		1908	POLR3D	661
		1909	POLR3K	51728
		1910	PRAME	23532
		1911	PTN	5764
		1912	SCGB2A1	4246
		1913	SMARCD3	6604
		1914	TAF5L	27097
		1915	TMEM11	8834
		1916	TRIM68	55128
		1917	TSSC1	7260
		1918	TXLNB	167838
		1919	WDHD1	11169
		1920	WWC1	23286
		1921	ZMAT2	153527
		1922	ZNF777	27153

## Sheet: S5
		GENE ONTOLOGY ANALYSIS OF LEVEL-2 HUB PROTEINS WITH EASE SCORE: 0.01
		Category	Term	EASE	Gene Count	P-Value	Fold Enrichment	Bonferroni	Benjamini	FDR	Fisher Exact
		GOTERM_CC_DIRECT	Nucleus	0.01	999	1.1e-115	1.8	1.1e-112	5.7e-113	5.1e-113	5.8e-116
		GOTERM_CC_DIRECT	Nucleoplasm	0.01	851	6.6e-162	2.3	6.6e-159	6.6e-159	5.9e-159	2.4e-162
		GOTERM_CC_DIRECT	Cytosol	0.01	805	1.9e-55	1.6	1.9e-52	6.5e-53	5.8e-53	1.1e-55
		GOTERM_CC_DIRECT	Cytoplasm	0.01	759	2.1e-37	1.5	2.1e-34	5.2e-35	4.6e-35	1.3e-37
		GOTERM_CC_DIRECT	Chromatin	0.01	212	4.3e-29	2.2	4.3e-26	8.6e-27	7.7e-27	1.7e-29
		GOTERM_CC_DIRECT	Mitochondrion	0.01	208	1.5e-11	1.6	1.5e-08	8.3e-10	7.4e-10	9.3e-12
		GOTERM_CC_DIRECT	Macromolecular Complex	0.01	141	1.7e-20	2.3	1.7e-17	2.4e-18	2.1e-18	6.5e-21
		GOTERM_CC_DIRECT	Nuclear Speck	0.01	115	2.3e-26	2.9	2.3e-23	3.8e-24	3.4e-24	6.4e-27
		GOTERM_CC_DIRECT	Centrosome	0.01	107	2.3e-13	2.1	2.3e-10	1.7e-11	1.5e-11	1e-13
		GOTERM_CC_DIRECT	Perinuclear Region Of Cytoplasm	0.01	103	1.3e-05	1.5	0.013	0.0003	0.00027	7.9e-06
		GOTERM_CC_DIRECT	Mitochondrial Inner Membrane	0.01	82	5.1e-08	1.9	5e-05	1.9e-06	1.7e-06	2.5e-08
		GOTERM_CC_DIRECT	Nuclear Body	0.01	79	1.3e-14	2.5	1.3e-11	1.2e-12	1.1e-12	4.5e-15
		GOTERM_CC_DIRECT	Cytoskeleton	0.01	70	0.00061	1.5	0.46	0.009	0.0081	0.00038
		GOTERM_CC_DIRECT	Transcription Factor Complex	0.01	65	3.2e-16	3.1	3.3e-13	3.2e-14	2.8e-14	5.4e-17
		GOTERM_CC_DIRECT	Focal Adhesion	0.01	62	0.0003	1.6	0.26	0.0045	0.0041	0.00017
		GOTERM_CC_DIRECT	Microtubule	0.01	52	9.1e-05	1.8	0.086	0.0018	0.0016	4.7e-05
		GOTERM_CC_DIRECT	Chromosome, Telomeric Region	0.01	44	9.1e-10	2.8	9.1e-07	4.1e-08	3.7e-08	2.7e-10
		GOTERM_CC_DIRECT	Spliceosomal Complex	0.01	43	9.2e-14	3.6	9.2e-11	7.1e-12	6.3e-12	1.9e-14
		GOTERM_CC_DIRECT	Chromosome	0.01	43	0.00013	1.8	0.12	0.0024	0.0021	6.5e-05
		GOTERM_CC_DIRECT	Rna Polymerase Ii Transcription Factor Complex	0.01	41	3.7e-13	3.6	3.7e-10	2.2e-11	2e-11	7.5e-14
		GOTERM_CC_DIRECT	Ubiquitin Ligase Complex	0.01	39	3.2e-13	3.8	3.2e-10	2e-11	1.8e-11	6.1e-14
		GOTERM_CC_DIRECT	Postsynaptic Density	0.01	39	0.0027	1.6	0.93	0.03	0.027	0.0015
		GOTERM_CC_DIRECT	Nuclear Matrix	0.01	38	1.1e-10	3.3	1.1e-07	5.1e-09	4.5e-09	2.5e-11
		GOTERM_CC_DIRECT	Mitotic Spindle	0.01	36	2.8e-08	2.8	2.8e-05	1.1e-06	9.9e-07	8e-09
		GOTERM_CC_DIRECT	Kinetochore	0.01	35	1.2e-06	2.5	0.0012	3.5e-05	3.2e-05	4.1e-07
		GOTERM_CC_DIRECT	Microtubule Cytoskeleton	0.01	35	0.00012	2	0.12	0.0022	0.002	5.4e-05
		GOTERM_CC_DIRECT	Catalytic Step 2 Spliceosome	0.01	34	3.1e-13	4.3	3.1e-10	2e-11	1.8e-11	5e-14
		GOTERM_CC_DIRECT	Cell Projection	0.01	34	0.00011	2	0.1	0.002	0.0018	4.6e-05
		GOTERM_CC_DIRECT	Spindle Pole	0.01	33	2.3e-07	2.7	0.00023	7.4e-06	6.6e-06	6.9e-08
		GOTERM_CC_DIRECT	Ribosome	0.01	33	7.3e-05	2.1	0.07	0.0015	0.0013	3e-05
		GOTERM_CC_DIRECT	Cell Cortex	0.01	32	0.00019	2	0.17	0.0031	0.0027	8.3e-05
		GOTERM_CC_DIRECT	Mitochondrial Outer Membrane	0.01	31	0.0064	1.7	1	0.06	0.053	0.0035
		GOTERM_CC_DIRECT	Pml Body	0.01	30	5.1e-08	3.1	5.1e-05	1.9e-06	1.7e-06	1.3e-08
		GOTERM_CC_DIRECT	Nucleosome	0.01	30	2e-05	2.4	0.019	0.00045	0.0004	7.1e-06
		GOTERM_CC_DIRECT	Midbody	0.01	29	0.0056	1.7	1	0.055	0.05	0.0029
		GOTERM_CC_DIRECT	Mediator Complex	0.01	28	4.5e-18	7.1	4.5e-15	5e-16	4.4e-16	2.6e-19
		GOTERM_CC_DIRECT	Mitochondrial Large Ribosomal Subunit	0.01	28	4.1e-14	5.5	4e-11	3.4e-12	3e-12	4.2e-15
		GOTERM_CC_DIRECT	Microtubule Organizing Center	0.01	27	0.0024	1.9	0.91	0.027	0.024	0.0011
		GOTERM_CC_DIRECT	Transcriptional Repressor Complex	0.01	26	4.8e-11	4.6	4.8e-08	2.4e-09	2.2e-09	6.9e-12
		GOTERM_CC_DIRECT	Intermediate Filament	0.01	24	0.0035	1.9	0.97	0.038	0.034	0.0016
		GOTERM_CC_DIRECT	Core Mediator Complex	0.01	23	1.3e-19	9.7	1.3e-16	1.6e-17	1.4e-17	2.3e-21
		GOTERM_CC_DIRECT	P-Body	0.01	23	6.1e-05	2.6	0.059	0.0013	0.0011	2e-05
		GOTERM_CC_DIRECT	U2-Type Precatalytic Spliceosome	0.01	21	4.9e-09	4.6	4.9e-06	2e-07	1.8e-07	7e-10
		GOTERM_CC_DIRECT	Keratin Filament	0.01	21	0.0022	2.1	0.89	0.026	0.023	0.00092
		GOTERM_CC_DIRECT	Euchromatin	0.01	20	1.2e-06	3.6	0.0012	3.5e-05	3.2e-05	2.4e-07
		GOTERM_CC_DIRECT	Chromosome, Centromeric Region	0.01	20	2.6e-06	3.4	0.0026	7.3e-05	6.5e-05	5.9e-07
		GOTERM_CC_DIRECT	Ruffle	0.01	20	0.0017	2.2	0.81	0.021	0.019	0.00065
		GOTERM_CC_DIRECT	Site Of Double-Strand Break	0.01	19	0.00027	2.6	0.23	0.0041	0.0037	8.5e-05
		GOTERM_CC_DIRECT	Histone Deacetylase Complex	0.01	18	1.3e-07	4.5	0.00013	4.2e-06	3.8e-06	1.9e-08
		GOTERM_CC_DIRECT	Cytoplasmic Stress Granule	0.01	18	0.0043	2.1	0.99	0.045	0.041	0.0018
		GOTERM_CC_DIRECT	Mitochondrial Ribosome	0.01	17	2.1e-11	7.4	2.1e-08	1.1e-09	9.8e-10	1.1e-12
		GOTERM_CC_DIRECT	Cajal Body	0.01	17	0.0016	2.4	0.81	0.021	0.019	0.00058
		GOTERM_CC_DIRECT	Mitochondrial Small Ribosomal Subunit	0.01	16	5.3e-08	5.3	5.2e-05	1.9e-06	1.7e-06	5.9e-09
		GOTERM_CC_DIRECT	Proteasome Complex	0.01	16	0.00017	3	0.15	0.0028	0.0025	4.4e-05
		GOTERM_CC_DIRECT	Scf Ubiquitin Ligase Complex	0.01	16	0.00075	2.6	0.53	0.011	0.0097	0.00023
		GOTERM_CC_DIRECT	Endocytic Vesicle Membrane	0.01	16	0.0017	2.5	0.81	0.021	0.019	0.00057
		GOTERM_CC_DIRECT	Saga Complex	0.01	15	4.7e-09	6.6	4.6e-06	2e-07	1.8e-07	3.4e-10
		GOTERM_CC_DIRECT	Swi/Snf Complex	0.01	15	9.8e-08	5.5	9.7e-05	3.4e-06	3e-06	1e-08
		GOTERM_CC_DIRECT	Extrinsic Component Of Cytoplasmic Side Of Plasma Membrane	0.01	15	0.0023	2.5	0.89	0.026	0.024	0.00076
		GOTERM_CC_DIRECT	U4/U6 X U5 Tri-Snrnp Complex	0.01	14	0.00013	3.4	0.13	0.0024	0.0021	3e-05
		GOTERM_CC_DIRECT	Heterochromatin	0.01	14	0.00027	3.2	0.24	0.0042	0.0038	6.7e-05
		GOTERM_CC_DIRECT	Axon Cytoplasm	0.01	14	0.0041	2.4	0.98	0.044	0.04	0.0014
		GOTERM_CC_DIRECT	U2 Snrnp	0.01	13	3.9e-06	4.9	0.0039	0.0001	9.2e-05	5.1e-07
		GOTERM_CC_DIRECT	U2-Type Catalytic Step 2 Spliceosome	0.01	13	6e-06	4.7	0.006	0.00015	0.00013	8.2e-07
		GOTERM_CC_DIRECT	Mitotic Spindle Pole	0.01	13	9.4e-05	3.7	0.089	0.0018	0.0016	1.8e-05
		GOTERM_CC_DIRECT	Male Germ Cell Nucleus	0.01	13	0.0026	2.7	0.92	0.029	0.026	0.00078
		GOTERM_CC_DIRECT	Histone Methyltransferase Complex	0.01	12	4.9e-06	5.2	0.0048	0.00012	0.00011	5.6e-07
		GOTERM_CC_DIRECT	Nua4 Histone Acetyltransferase Complex	0.01	12	3.9e-05	4.4	0.038	0.00086	0.00077	6e-06
		GOTERM_CC_DIRECT	Protein-Dna Complex	0.01	12	0.0013	3	0.74	0.019	0.017	0.00035
		GOTERM_CC_DIRECT	Multivesicular Body	0.01	12	0.0016	3	0.8	0.021	0.019	0.00044
		GOTERM_CC_DIRECT	Spindle Microtubule	0.01	12	0.002	2.9	0.86	0.025	0.022	0.00055
		GOTERM_CC_DIRECT	Transcription Factor Tftc Complex	0.01	11	8.9e-07	6.7	0.00088	2.8e-05	2.5e-05	6.4e-08
		GOTERM_CC_DIRECT	Dna-Directed Rna Polymerase Iii Complex	0.01	11	1.7e-06	6.3	0.0017	4.9e-05	4.4e-05	1.4e-07
		GOTERM_CC_DIRECT	Transcription Factor Tfiid Complex	0.01	11	0.0077	2.6	1	0.068	0.061	0.0024
		GOTERM_CC_DIRECT	Rsc Complex	0.01	10	2.8e-06	6.8	0.0028	7.5e-05	6.7e-05	1.9e-07
		GOTERM_CC_DIRECT	Cop9 Signalosome	0.01	10	5.4e-06	6.4	0.0054	0.00014	0.00012	4.3e-07
		GOTERM_CC_DIRECT	Nurd Complex	0.01	10	1.7e-05	5.7	0.017	0.0004	0.00036	1.7e-06
		GOTERM_CC_DIRECT	Sin3 Complex	0.01	10	7.3e-05	5	0.07	0.0015	0.0013	9.3e-06
		GOTERM_CC_DIRECT	Histone Acetyltransferase Complex	0.01	10	0.0014	3.5	0.75	0.019	0.017	0.0003
		GOTERM_CC_DIRECT	Site Of Dna Damage	0.01	10	0.0052	3	0.99	0.053	0.047	0.0014
		GOTERM_CC_DIRECT	Condensed Nuclear Chromosome	0.01	10	0.0075	2.8	1	0.067	0.06	0.0022
		GOTERM_CC_DIRECT	U2-Type Spliceosomal Complex	0.01	9	0.00015	5.2	0.13	0.0025	0.0022	1.8e-05
		GOTERM_CC_DIRECT	Precatalytic Spliceosome	0.01	9	0.00022	4.9	0.2	0.0035	0.0032	2.9e-05
		GOTERM_CC_DIRECT	Spindle Midzone	0.01	9	0.0013	3.9	0.72	0.018	0.016	0.00023
		GOTERM_CC_DIRECT	Condensed Chromosome	0.01	9	0.0028	3.5	0.94	0.032	0.028	0.00061
		GOTERM_CC_DIRECT	Podosome	0.01	9	0.0056	3.2	1	0.055	0.05	0.0014
		GOTERM_CC_DIRECT	Pericentric Heterochromatin	0.01	9	0.0056	3.2	1	0.055	0.05	0.0014
		GOTERM_CC_DIRECT	Cul4-Ring E3 Ubiquitin Ligase Complex	0.01	9	0.0084	3	1	0.074	0.066	0.0022
		GOTERM_CC_DIRECT	Prp19 Complex	0.01	8	5.6e-05	6.7	0.054	0.0012	0.0011	4.1e-06
		GOTERM_CC_DIRECT	Npbaf Complex	0.01	8	0.0001	6.2	0.097	0.0019	0.0017	8.8e-06
		GOTERM_CC_DIRECT	Brahma Complex	0.01	8	0.0001	6.2	0.097	0.0019	0.0017	8.8e-06
		GOTERM_CC_DIRECT	Dna-Directed Rna Polymerase Ii, Core Complex	0.01	8	0.00018	5.8	0.16	0.0029	0.0026	1.7e-05
		GOTERM_CC_DIRECT	U2-Type Prespliceosome	0.01	8	0.00045	5.1	0.36	0.0067	0.006	5.6e-05
		GOTERM_CC_DIRECT	Pcg Protein Complex	0.01	8	0.0046	3.6	0.99	0.047	0.042	0.00094
		GOTERM_CC_DIRECT	Autolysosome	0.01	7	0.00018	7	0.16	0.0029	0.0026	1.3e-05
		GOTERM_CC_DIRECT	Cullin-Ring Ubiquitin Ligase Complex	0.01	7	0.0014	5.1	0.75	0.019	0.017	0.00018
		GOTERM_CC_DIRECT	Mll3/4 Complex	0.01	7	0.0021	4.8	0.87	0.025	0.022	0.00029
		GOTERM_CC_DIRECT	Nbaf Complex	0.01	7	0.0021	4.8	0.87	0.025	0.022	0.00029
		GOTERM_CC_DIRECT	Condensed Chromosome, Centromeric Region	0.01	7	0.0021	4.8	0.87	0.025	0.022	0.00029
		GOTERM_CC_DIRECT	Post-Mrna Release Spliceosomal Complex	0.01	6	0.0011	6.6	0.66	0.015	0.014	8.9e-05
		GOTERM_CC_DIRECT	Transcriptional Preinitiation Complex	0.01	6	0.0018	6	0.84	0.023	0.021	0.00018
		GOTERM_CC_DIRECT	Dna-Directed Rna Polymerase I Complex	0.01	6	0.0044	5	0.99	0.045	0.041	0.00057
		GOTERM_CC_DIRECT	Cul4A-Ring E3 Ubiquitin Ligase Complex	0.01	6	0.0044	5	0.99	0.045	0.041	0.00057
		GOTERM_CC_DIRECT	Mks Complex	0.01	6	0.0044	5	0.99	0.045	0.041	0.00057
		GOTERM_CC_DIRECT	Organelle	0.01	6	0.0063	4.7	1	0.059	0.053	0.00092
		GOTERM_CC_DIRECT	Xy Body	0.01	6	0.0088	4.4	1	0.076	0.068	0.0014
		GOTERM_CC_DIRECT	Small Nuclear Ribonucleoprotein Complex	0.01	6	0.0088	4.4	1	0.076	0.068	0.0014
		GOTERM_CC_DIRECT	Smad2-Smad3 Protein Complex	0.01	5	0.0036	6.8	0.97	0.04	0.035	0.00028
		GOTERM_CC_DIRECT	Paraspeckles	0.01	5	0.006	6.1	1	0.057	0.051	0.00059
		GOTERM_CC_DIRECT	Nuclear Telomere Cap Complex	0.01	5	0.006	6.1	1	0.057	0.051	0.00059
		GOTERM_CC_DIRECT	Moz/Morf Histone Acetyltransferase Complex	0.01	5	0.006	6.1	1	0.057	0.051	0.00059
		GOTERM_CC_DIRECT	Mis Complex	0.01	5	0.006	6.1	1	0.057	0.051	0.00059
		GOTERM_CC_DIRECT	Sin3-Type Complex	0.01	4	0.0066	8.7	1	0.06	0.054	0.00032
		GOTERM_CC_DIRECT	Calcium- And Calmodulin-Dependent Protein Kinase Complex	0.01	4	0.0066	8.7	1	0.06	0.054	0.00032
		GOTERM_CC_DIRECT	Gid Complex	0.01	4	0.0066	8.7	1	0.06	0.054	0.00032

## Sheet: S6
		L-2 HUB PROTEINS INTERACTING WITH OTHER NON SARS-CoV-2 VIRUSES
		SL#	PROTEIN NAME	ENTREZ GENE ID
		1	ABL1	25
		2	ACAD11	84129
		3	ACTA2	59
		4	ACTL6A	86
		5	ADCK3	56997
		6	ADNP	23394
		7	ADRB2	154
		8	ADRM1	11047
		9	ADSL	158
		10	ADSS	159
		11	AGK	55750
		12	AIMP2	7965
		13	AMBRA1	55626
		14	AMOTL2	51421
		15	ANAPC15	25906
		16	ANAPC2	29882
		17	ANK3	288
		18	ANKFY1	51479
		19	ANKHD1-EIF4EBP3	404734
		20	ANPEP	290
		21	API5	8539
		22	APLNR	187
		23	APOBEC3B	9582
		24	APOBEC3C	27350
		25	APOBEC3D	140564
		26	APOE	348
		27	APPBP2	10513
		28	AR	367
		29	ARAF	369
		30	ARHGEF2	9181
		31	ARHGEF7	8874
		32	ARID3A	1820
		33	ARL2	402
		34	ARMC8	25852
		35	ARNTL	406
		36	ASCC2	84164
		37	ASPM	259266
		38	ASS1	445
		39	ASXL1	171023
		40	ATAD3B	83858
		41	ATF2	1386
		42	ATF3	467
		43	ATF4	468
		44	ATG5	9474
		45	ATN1	1822
		46	ATP1A3	478
		47	ATP2A1	487
		48	ATP2B2	491
		49	ATP6V1B2	526
		50	ATP6V1E1	529
		51	ATP6V1H	51606
		52	ATXN1	6310
		53	ATXN10	25814
		54	AURKA	6790
		55	AURKB	9212
		56	AXIN1	8312
		57	AZGP1	563
		58	BACH1	571
		59	BAD	572
		60	BAG1	573
		61	BAIAP2	10458
		62	BANP	54971
		63	BCAS2	10286
		64	BCL2	596
		65	BCL2L1	598
		66	BCL2L14	79370
		67	BCL6	604
		68	BCLAF1	9774
		69	BECN1	8678
		70	BIK	638
		71	BIRC2	329
		72	BIRC5	332
		73	BNIP3	664
		74	BOD1L1	259282
		75	BPTF	2186
		76	BRD3	8019
		77	BRD8	10902
		78	BRD9	65980
		79	BRMS1	25855
		80	BRPF3	27154
		81	BTBD1	53339
		82	BTRC	8945
		83	C10ORF2	56652
		84	C11ORF57	55216
		85	C1ORF35	79169
		86	C1ORF94	84970
		87	C20ORF24	55969
		88	C3ORF18	51161
		89	C4ORF32	132720
		90	C7ORF50	84310
		91	C8ORF33	65265
		92	CACNA1A	773
		93	CALD1	800
		94	CALM1	801
		95	CALM3	808
		96	CALML3	810
		97	CAMK2B	816
		98	CAMK2D	817
		99	CAMK2G	818
		100	CAPN1	823
		101	CARD10	29775
		102	CASC3	22794
		103	CATSPER1	117144
		104	CBS	875
		105	CBWD1	55871
		106	CBX3	11335
		107	CBY1	25776
		108	CCDC12	151903
		109	CCDC120	90060
		110	CCDC136	64753
		111	CCDC155	147872
		112	CCDC33	80125
		113	CCDC59	29080
		114	CCDC6	8030
		115	CCHCR1	54535
		116	CCL3	6348
		117	CCNA2	890
		118	CCNC	892
		119	CCND1	595
		120	CCND2	894
		121	CCNE1	898
		122	CCNK	8812
		123	CCNT1	904
		124	CCT4	10575
		125	CCT6B	10693
		126	CCT8L2	150160
		127	CD2AP	23607
		128	CD2BP2	10421
		129	CD74	972
		130	CDC25B	994
		131	CDC34	997
		132	CDC40	51362
		133	CDC45	8318
		134	CDC5L	988
		135	CDC6	990
		136	CDC7	8317
		137	CDK19	23097
		138	CDK2AP1	8099
		139	CDK6	1021
		140	CDK7	1022
		141	CDK8	1024
		142	CDKN1A	1026
		143	CDKN1B	1027
		144	CEBPA	1050
		145	CEBPB	1051
		146	CENPA	1058
		147	CENPB	1059
		148	CENPJ	55835
		149	CENPQ	55166
		150	CENPU	79682
		151	CEP170	9859
		152	CEP290	80184
		153	CEP44	80817
		154	CEP57	9702
		155	CEP70	80321
		156	CETN2	1069
		157	CHAMP1	283489
		158	CHCHD1	118487
		159	CHCHD2	51142
		160	CHCHD4	131474
		161	CHD4	1108
		162	CHEK1	1111
		163	CHEK2	11200
		164	CHMP4B	128866
		165	CHRNA4	1137
		166	CIAO1	9391
		167	CIC	23152
		168	CIRBP	1153
		169	CKAP2	26586
		170	CLASP1	23332
		171	CLEC2B	9976
		172	CLEC2D	29121
		173	CLIC4	25932
		174	CLK1	1195
		175	CLK2	1196
		176	CLK3	1198
		177	CLPP	8192
		178	CLTB	1212
		179	CMSS1	84319
		180	CMTM5	116173
		181	CNOT7	29883
		182	COA7	65260
		183	COMTD1	118881
		184	COPE	11316
		185	COPS2	9318
		186	COPS3	8533
		187	COPS4	51138
		188	COPS6	10980
		189	COPS7A	50813
		190	COPS7B	64708
		191	COPS8	10920
		192	COPZ1	22818
		193	COX6C	1345
		194	CPSF6	11052
		195	CPVL	54504
		196	CRBN	51185
		197	CREB1	1385
		198	CREB3	10488
		199	CREBBP	1387
		200	CRNKL1	51340
		201	CRX	1406
		202	CRYAB	1410
		203	CSGALNACT2	55454
		204	CSK	1445
		205	CSNK2A1	1457
		206	CSTF3	1479
		207	CTBP2	1488
		208	CTDP1	9150
		209	CTLA4	1493
		210	CTNNA3	29119
		211	CTNNBL1	56259
		212	CTPS1	1503
		213	CTTN	2017
		214	CUL3	8452
		215	CUL4A	8451
		216	CUL4B	8450
		217	CUL5	8065
		218	CUL7	9820
		219	CUL9	23113
		220	CWF19L2	143884
		221	CXCR4	7852
		222	CXXC1	30827
		223	CYC1	1537
		224	CYFIP1	23191
		225	DAP3	7818
		226	DAXX	1616
		227	DAZAP2	9802
		228	DCAF15	90379
		229	DCAF8	50717
		230	DDA1	79016
		231	DDIT3	1649
		232	DDX19B	11269
		233	DDX42	11325
		234	DDX46	9879
		235	DDX52	11056
		236	DDX56	54606
		237	DGCR14	8220
		238	DGCR8	54487
		239	DHX36	170506
		240	DHX38	9785
		241	DLG4	1742
		242	DMAP1	55929
		243	DNAJB9	4189
		244	DNAJC13	23317
		245	DNAJC30	84277
		246	DNAJC8	22826
		247	DNMT3B	1789
		248	DNTTIP2	30836
		249	DOCK8	81704
		250	DPF2	5977
		251	DPPA4	55211
		252	DPYSL2	1808
		253	DTX3	196403
		254	DUSP14	11072
		255	DUSP6	1848
		256	DYNC1H1	1778
		257	DYNC1I1	1780
		258	DYNC1LI1	51143
		259	DYNC1LI2	1783
		260	DYNLL2	140735
		261	DZIP3	9666
		262	E2F1	1869
		263	E2F6	1876
		264	E4F1	1877
		265	EAF1	85403
		266	EDC3	80153
		267	EED	8726
		268	EFEMP1	2202
		269	EFEMP2	30008
		270	EHMT2	10919
		271	EIF2B3	8891
		272	EIF2B4	8890
		273	EIF4A2	1974
		274	EIF4E	1977
		275	EIF4G1	1981
		276	EIF5	1983
		277	ELAVL2	1993
		278	ELF1	1997
		279	ELF2	1998
		280	ELK1	2002
		281	EMILIN1	11117
		282	ENG	2022
		283	ENKD1	84080
		284	ENO2	2026
		285	ENY2	56943
		286	EP300	2033
		287	EP400	57634
		288	EPB41L4A	64097
		289	EPN1	29924
		290	ERBB3	2065
		291	ERCC3	2071
		292	ERCC6	2074
		293	ERG	2078
		294	ESR1	2099
		295	ETAA1	54465
		296	ETS1	2113
		297	EXOC8	149371
		298	EZH2	2146
		299	FABP5	2171
		300	FADD	8772
		301	FAM161A	84140
		302	FAM90A1	55138
		303	FARS2	10667
		304	FARSA	2193
		305	FARSB	10056
		306	FATE1	89885
		307	FBP1	2203
		308	FBXO11	80204
		309	FBXO2	26232
		310	FBXO6	26270
		311	FBXW7	55294
		312	FDPS	2224
		313	FECH	2235
		314	FEN1	2237
		315	FGFBP1	9982
		316	FGFR4	2264
		317	FHL2	2274
		318	FHL3	2275
		319	FIP1L1	81608
		320	FIS1	51024
		321	FKBP5	2289
		322	FLAD1	80308
		323	FLCN	201163
		324	FLNA	2316
		325	FLNB	2317
		326	FOS	2353
		327	FOXM1	2305
		328	FOXP1	27086
		329	FRS3	10817
		330	FTH1	2495
		331	FTL	2512
		332	FUBP1	8880
		333	FYN	2534
		334	FZR1	51343
		335	G6PD	2539
		336	GAA	2548
		337	GABARAP	11337
		338	GADD45GIP1	90480
		339	GARS	2617
		340	GATA1	2623
		341	GATA2	2624
		342	GATA3	2625
		343	GATAD2A	54815
		344	GATAD2B	57459
		345	GDI1	2664
		346	GEM	2669
		347	GEMIN2	8487
		348	GEMIN4	50628
		349	GEMIN5	25929
		350	GFAP	2670
		351	GFPT1	2673
		352	GGA1	26088
		353	GID8	54994
		354	GLI4	2738
		355	GMCL1	64395
		356	GNB2	2783
		357	GOT1	2805
		358	GPANK1	7918
		359	GPATCH4	54865
		360	GPKOW	27238
		361	GPN3	51184
		362	GPRASP2	114928
		363	GPS1	2873
		364	GPS2	2874
		365	GSN	2934
		366	GSTP1	2950
		367	GTF2B	2959
		368	GTF2E1	2960
		369	GTF2E2	2961
		370	GTF2H1	2965
		371	GTF2I	2969
		372	GTF3C4	9329
		373	GTF3C5	9328
		374	H2AFB2	474381
		375	H2AFB3	83740
		376	H3F3A	3020
		377	HAT1	8520
		378	HCCS	3052
		379	HCK	3055
		380	HDAC1	3065
		381	HDAC3	8841
		382	HDAC4	9759
		383	HDAC5	10014
		384	HDAC6	10013
		385	HDAC7	51564
		386	HDGFRP2	84717
		387	HELLS	3070
		388	HEXIM1	10614
		389	HIF1A	3091
		390	HIPK2	28996
		391	HIST1H1A	3024
		392	HIST1H1T	3010
		393	HIST1H2AE	3012
		394	HIST1H2AM	8336
		395	HIST1H2BA	255626
		396	HIST1H2BB	3018
		397	HIST1H2BD	3017
		398	HIST1H2BG	8339
		399	HIST1H2BH	8345
		400	HIST1H3E	8353
		401	HIST1H4A	8359
		402	HIST2H2BE	8349
		403	HIST3H2BB	128312
		404	HIST3H3	8290
		405	HIVEP1	3096
		406	HLA-DPA1	3113
		407	HLA-DQA1	3117
		408	HLA-DRA	3122
		409	HLA-DRB1	3123
		410	HLTF	6596
		411	HMBOX1	79618
		412	HMG20A	10363
		413	HMGA1	3159
		414	HNF4A	3172
		415	HNRNPA0	10949
		416	HNRNPA1L2	144983
		417	HNRNPA2B1	3181
		418	HNRNPCL1	343069
		419	HNRNPF	3185
		420	HNRNPH1	3187
		421	HOMER3	9454
		422	HP1BP3	50809
		423	HRAS	3265
		424	HSD17B13	345275
		425	HSPB1	3315
		426	HSPB2	3316
		427	HSPB8	26353
		428	HTATSF1	27336
		429	IARS	3376
		430	ICAM1	3383
		431	IFI16	3428
		432	IFITM3	10410
		433	IFT57	55081
		434	IGBP1	3476
		435	IK	3550
		436	IKBKB	3551
		437	IKZF1	10320
		438	IMPDH1	3614
		439	INCA1	388324
		440	ING5	84289
		441	INO80B	83444
		442	INSIG1	3638
		443	INTS3	65123
		444	INTS6	26512
		445	IPPK	64768
		446	IQGAP3	128239
		447	IRS1	3667
		448	IRS4	8471
		449	ISG15	9636
		450	ISY1	57461
		451	ITGA4	3676
		452	ITSN1	6453
		453	IVNS1ABP	10625
		454	JMJD6	23210
		455	JUNB	3726
		456	KAT2A	2648
		457	KAT2B	8850
		458	KAT5	10524
		459	KAT6A	7994
		460	KCMF1	56888
		461	KCNE3	10008
		462	KCTD17	79734
		463	KDM5C	8242
		464	KHDRBS2	202559
		465	KIAA1429	25962
		466	KIF1C	10749
		467	KIF23	9493
		468	KIF2C	11004
		469	KIFC3	3801
		470	KLC3	147700
		471	KLF3	51274
		472	KLHL12	59349
		473	KLK5	25818
		474	KMT2A	4297
		475	KMT2D	8085
		476	KPNA1	3836
		477	KPNA3	3839
		478	KPNA4	3840
		479	KPNA6	23633
		480	KRT15	3866
		481	KRT16	3868
		482	KRT35	3886
		483	KRT5	3852
		484	KRT6A	3853
		485	KRT75	9119
		486	KSR1	8844
		487	LAGE3	8270
		488	LAMP1	3916
		489	LARP1B	55132
		490	LARP4	113251
		491	LARS	51520
		492	LASP1	3927
		493	LAT	27040
		494	LCA5	167691
		495	LCK	3932
		496	LCN2	3934
		497	LDB1	8861
		498	LENG1	79165
		499	LEO1	123169
		500	LGALS8	3964
		501	LGALS9	3965
		502	LHFPL5	222662
		503	LIG3	3980
		504	LIG4	3981
		505	LIN28B	389421
		506	LMO2	4005
		507	LMO3	55885
		508	LMO4	8543
		509	LNX1	84708
		510	LRP1	4035
		511	LRRK2	120892
		512	LSM3	27258
		513	LTF	4057
		514	LUC7L2	51631
		515	LUC7L3	51747
		516	LZTR1	8216
		517	LZTS1	11178
		518	MACF1	23499
		519	MAEA	10296
		520	MAFB	9935
		521	MAGEA11	4110
		522	MAGEA6	4105
		523	MAGI1	9223
		524	MAP1B	4131
		525	MAP1LC3A	84557
		526	MAP2K2	5605
		527	MAP2K5	5607
		528	MAP3K5	4217
		529	MAP4K4	9448
		530	MAPK14	1432
		531	MAPK3	5595
		532	MAPK6	5597
		533	MAPK7	5598
		534	MAPKAPK2	9261
		535	MAPRE2	10982
		536	MAPRE3	22924
		537	MAX	4149
		538	MBD2	8932
		539	MBD3	53615
		540	MBIP	51562
		541	MCAT	27349
		542	MCC	4163
		543	MCMBP	79892
		544	MCPH1	79648
		545	MCUR1	63933
		546	MDFI	4188
		547	MDM2	4193
		548	MDM4	4194
		549	MEAF6	64769
		550	MECOM	2122
		551	MED1	5469
		552	MED11	400569
		553	MED14	9282
		554	MED15	51586
		555	MED16	10025
		556	MED17	9440
		557	MED20	9477
		558	MED21	9412
		559	MED25	81857
		560	MED26	9441
		561	MED27	9442
		562	MED28	80306
		563	MED4	29079
		564	MED6	10001
		565	MED7	9443
		566	MED8	112950
		567	MED9	55090
		568	MEN1	4221
		569	MEOX2	4223
		570	MGARP	84709
		571	MGAT5B	146664
		572	MISP	126353
		573	MKRN1	23608
		574	MLF1	4291
		575	MLH1	4292
		576	MLST8	64223
		577	MMAB	326625
		578	MMS19	64210
		579	MNAT1	4331
		580	MNDA	4332
		581	MRE11A	4361
		582	MRFAP1L1	114932
		583	MRM1	79922
		584	MRPL11	65003
		585	MRPL13	28998
		586	MRPL15	29088
		587	MRPL17	63875
		588	MRPL18	29074
		589	MRPL21	219927
		590	MRPL22	29093
		591	MRPL23	6150
		592	MRPL27	51264
		593	MRPL32	64983
		594	MRPL35	51318
		595	MRPL38	64978
		596	MRPL39	54148
		597	MRPL4	51073
		598	MRPL40	64976
		599	MRPL41	64975
		600	MRPL42	28977
		601	MRPL43	84545
		602	MRPL46	26589
		603	MRPL47	57129
		604	MRPL49	740
		605	MRPL50	54534
		606	MRPL52	122704
		607	MRPL9	65005
		608	MRPS10	55173
		609	MRPS12	6183
		610	MRPS14	63931
		611	MRPS16	51021
		612	MRPS18A	55168
		613	MRPS18B	28973
		614	MRPS18C	51023
		615	MRPS21	54460
		616	MRPS26	64949
		617	MRPS31	10240
		618	MRPS33	51650
		619	MRPS34	65993
		620	MSH2	4436
		621	MSI2	124540
		622	MTA1	9112
		623	MTA2	9219
		624	MTERF3	51001
		625	MTF1	4520
		626	MTIF3	219402
		627	MTOR	2475
		628	MTPAP	55149
		629	MUS81	80198
		630	MVP	9961
		631	MYB	4602
		632	MYC	4609
		633	MYEF2	50804
		634	MYL12B	103910
		635	MYO5C	55930
		636	NAGK	55577
		637	NAP1L1	4673
		638	NAP1L4	4676
		639	NASP	4678
		640	NCAPG	64151
		641	NCKAP1	10787
		642	NCL	4691
		643	NCOA1	8648
		644	NCOA2	10499
		645	NCOA6	23054
		646	NCOR1	9611
		647	NDUFB3	4709
		648	NDUFB5	4711
		649	NDUFS4	4724
		650	NECAB2	54550
		651	NEDD8	4738
		652	NEFL	4747
		653	NEFM	4741
		654	NEIL1	79661
		655	NEK2	4751
		656	NEURL4	84461
		657	NFATC2	4773
		658	NFIA	4774
		659	NFKBIA	4792
		660	NFKBID	84807
		661	NHP2L1	4809
		662	NIFK	84365
		663	NIP7	51388
		664	NME2	4831
		665	NMI	9111
		666	NMNAT1	64802
		667	NMT1	4836
		668	NOL12	79159
		669	NOM1	64434
		670	NOP9	161424
		671	NOS2	4843
		672	NOTCH2NL	388677
		673	NR3C1	2908
		674	NR4A1	3164
		675	NRAS	4893
		676	NUDT21	11051
		677	NUFIP1	26747
		678	NUP50	10762
		679	OMA1	115209
		680	OPRM1	4988
		681	ORC2	4999
		682	OTX1	5013
		683	PAF1	54623
		684	PAICS	10606
		685	PAK1	5058
		686	PAK2	5062
		687	PARK2	5071
		688	PARP2	10038
		689	PATZ1	23598
		690	PBRM1	55193
		691	PCGF6	84108
		692	PCK1	5105
		693	PDCD10	11235
		694	PDCD4	27250
		695	PDE2A	5138
		696	PDGFRA	5156
		697	PDGFRB	5159
		698	PDS5B	23047
		699	PEX3	8504
		700	PGAM1	5223
		701	PHAX	51808
		702	PIAS1	8554
		703	PIAS2	9063
		704	PICK1	9463
		705	PIK3C3	5289
		706	PIK3CA	5290
		707	PIP	5304
		708	PIP4K2A	5305
		709	PIP4K2C	79837
		710	PITX1	5307
		711	PKN1	5585
		712	PKP1	5317
		713	PLAUR	5329
		714	PLCD3	113026
		715	PLCG1	5335
		716	PLIN3	10226
		717	PMAIP1	5366
		718	PNKP	11284
		719	PNMA2	10687
		720	POLR1A	25885
		721	POLR1C	9533
		722	POLR1D	51082
		723	POLR2A	5430
		724	POLR2D	5433
		725	POLR2F	5435
		726	POLR2G	5436
		727	POLR2H	5437
		728	POLR2I	5438
		729	POLR2J	5439
		730	POLR2K	5440
		731	POTEE	445582
		732	POU2F1	5451
		733	POU5F1	5460
		734	PPARG	5468
		735	PPIE	10450
		736	PPIL4	85313
		737	PPL	5493
		738	PPME1	51400
		739	PPP1CB	5500
		740	PPP1R10	5514
		741	PPP1R18	170954
		742	PPP2CB	5516
		743	PPP2R1B	5519
		744	PPP2R2D	55844
		745	PPP3CA	5530
		746	PPP4R2	151987
		747	PPP5C	5536
		748	PPP6C	5537
		749	PRC1	9055
		750	PRKAA2	5563
		751	PRKAB2	5565
		752	PRKACB	5567
		753	PRKAR1A	5573
		754	PRKAR1B	5575
		755	PRKCB	5579
		756	PRKCE	5581
		757	PRKCZ	5590
		758	PRMT6	55170
		759	PRNP	5621
		760	PRPF3	9129
		761	PRPF31	26121
		762	PRPF4	9128
		763	PRR3	80742
		764	PSMA4	5685
		765	PSMA7	5688
		766	PSMB2	5690
		767	PSMB8	5696
		768	PSMB9	5698
		769	PSMC5	5705
		770	PSMD10	5716
		771	PSMD13	5719
		772	PSMD14	10213
		773	PSMD5	5711
		774	PSMD9	5715
		775	PSME2	5721
		776	PSPC1	55269
		777	PTCD1	26024
		778	PTEN	5728
		779	PTGER3	5733
		780	PTMA	5757
		781	PTPN23	25930
		782	PTPN6	5777
		783	PTPRK	5796
		784	PTPRO	5800
		785	PUF60	22827
		786	PUM1	9698
		787	PUM2	23369
		788	PURB	5814
		789	PUS7	54517
		790	PWP1	11137
		791	PXN	5829
		792	PYHIN1	149628
		793	QKI	9444
		794	RAD18	56852
		795	RAD50	10111
		796	RAD51	5888
		797	RAD51D	5892
		798	RAF1	5894
		799	RAMP3	10268
		800	RANBP1	5902
		801	RANBP10	57610
		802	RANBP2	5903
		803	RANBP9	10048
		804	RANGAP1	5905
		805	RARA	5914
		806	RARS	5917
		807	RASA1	5921
		808	RB1CC1	9821
		809	RBBP6	5930
		810	RBBP8	5932
		811	RBCK1	10616
		812	RBM10	8241
		813	RBM17	84991
		814	RBM22	55696
		815	RBM23	55147
		816	RBM25	58517
		817	RBM27	54439
		818	RBM45	129831
		819	RBM4B	83759
		820	RBM8A	9939
		821	RBPJ	3516
		822	RBPMS	11030
		823	RCOR1	23186
		824	RELA	5970
		825	REST	5978
		826	RET	5979
		827	RFC2	5982
		828	RFC3	5983
		829	RFC5	5985
		830	RHOF	54509
		831	RHOJ	57381
		832	RIN1	9610
		833	RING1	6015
		834	RMND5A	64795
		835	RNF11	26994
		836	RNF115	27246
		837	RNF126	55658
		838	RNF168	165918
		839	RNF181	51255
		840	RNF31	55072
		841	RNF4	6047
		842	RNF7	9616
		843	RNGTT	8732
		844	RPA1	6117
		845	RPA2	6118
		846	RPA3	6119
		847	RPAP2	79871
		848	RPL10L	140801
		849	RPRD1A	55197
		850	RPS14	6208
		851	RPS29	6235
		852	RPS6KA1	6195
		853	RPS6KA2	6196
		854	RPS6KA3	6197
		855	RRP1	8568
		856	RRP15	51018
		857	RRP8	23378
		858	RSBN1	54665
		859	RTF1	23168
		860	RUNX1	861
		861	RUSC1	23623
		862	RXRA	6256
		863	S100A2	6273
		864	S100A4	6275
		865	S100A6	6277
		866	S100A7	6278
		867	S100A8	6279
		868	S100A9	6280
		869	S100P	6286
		870	SAFB	6294
		871	SAP30	8819
		872	SART3	9733
		873	SAT1	6303
		874	SATB1	6304
		875	SCARB2	950
		876	SCLT1	132320
		877	SCNM1	79005
		878	SCO1	6341
		879	SCO2	9997
		880	SDC2	6383
		881	SERPINB3	6317
		882	SETD1A	9739
		883	SETDB1	9869
		884	SF3A1	10291
		885	SF3A2	8175
		886	SF3A3	10946
		887	SF3B1	23451
		888	SF3B5	83443
		889	SF3B6	51639
		890	SGCA	6442
		891	SGTB	54557
		892	SH3GL1	6455
		893	SH3GLB1	51100
		894	SHARPIN	81858
		895	SIAH1	6477
		896	SIAH2	6478
		897	SIDT2	51092
		898	SIN3A	25942
		899	SIRT6	51548
		900	SKP2	6502
		901	SLAIN2	57606
		902	SLAMF1	6504
		903	SLC18A1	6570
		904	SLC22A9	114571
		905	SLC25A12	8604
		906	SLC25A24	29957
		907	SLC39A6	25800
		908	SLC39A9	55334
		909	SLFN11	91607
		910	SMAD1	4086
		911	SMAD2	4087
		912	SMAD4	4089
		913	SMAD7	4092
		914	SMARCA2	6595
		915	SMARCC1	6599
		916	SMARCC2	6601
		917	SMARCD1	6602
		918	SMARCE1	6605
		919	SMC2	10592
		920	SMC3	9126
		921	SNAPIN	23557
		922	SNRNP40	9410
		923	SNRPA1	6627
		924	SNRPC	6631
		925	SNRPD2	6633
		926	SNRPE	6635
		927	SNRPF	6636
		928	SNRPN	6638
		929	SNTA1	6640
		930	SNW1	22938
		931	SOCS1	8651
		932	SORBS3	10174
		933	SORL1	6653
		934	SOX5	6660
		935	SP1	6667
		936	SP110	3431
		937	SPDL1	54908
		938	SPERT	220082
		939	SPOP	8405
		940	SPTA1	6708
		941	SRRM1	10250
		942	SRSF11	9295
		943	SRSF12	135295
		944	SRSF2	6427
		945	SRSF4	6429
		946	SSBP2	23635
		947	SSMEM1	136263
		948	ST14	6768
		949	ST6GALNAC6	30815
		950	STAT3	6774
		951	STAT5A	6776
		952	STK24	8428
		953	STMN1	3925
		954	STRIP1	85369
		955	STRN	6801
		956	STRN3	29966
		957	STX11	8676
		958	STX1A	6804
		959	SUB1	10923
		960	SUMO1	7341
		961	SUPT5H	6829
		962	SUPT6H	6830
		963	SURF1	6834
		964	SUV39H1	6839
		965	SUZ12	23512
		966	SYK	6850
		967	SYNJ2BP	55333
		968	SYT6	148281
		969	TACSTD2	4070
		970	TADA2A	6871
		971	TADA3	10474
		972	TAF10	6881
		973	TAF12	6883
		974	TAF15	8148
		975	TAF5L	27097
		976	TAF6	6878
		977	TAF6L	10629
		978	TAF9	6880
		979	TAGLN2	8407
		980	TAZ	6901
		981	TBC1D4	9882
		982	TBCD	6904
		983	TBL1XR1	79718
		984	TBP	6908
		985	TCEA2	6919
		986	TCF7L2	6934
		987	TEAD2	8463
		988	TENC1	23371
		989	TERF2	7014
		990	TERT	7015
		991	TFAP4	7023
		992	TFDP1	7027
		993	TFIP11	24144
		994	TGM2	7052
		995	THAP1	55145
		996	THOC7	80145
		997	THRA	7067
		998	TKT	7086
		999	TLN1	7094
		1000	TMEM11	8834
		1001	TMEM17	200728
		1002	TMEM74	157753
		1003	TMEM86B	255043
		1004	TNF	7124
		1005	TNFAIP3	7128
		1006	TNIP2	79155
		1007	TNK2	10188
		1008	TNKS	8658
		1009	TOE1	114034
		1010	TOX4	9878
		1011	TP73	7161
		1012	TPM2	7169
		1013	TPST2	8459
		1014	TPT1	7178
		1015	TPX2	22974
		1016	TRADD	8717
		1017	TRAF5	7188
		1018	TRAF6	7189
		1019	TRIM11	81559
		1020	TRIM23	373
		1021	TRIM24	8805
		1022	TRIM28	10155
		1023	TRIM29	23650
		1024	TRIM41	90933
		1025	TRIM66	9866
		1026	TRIP12	9320
		1027	TRIP13	9319
		1028	TRIP4	9325
		1029	TRPS1	7227
		1030	TRRAP	8295
		1031	TRUB2	26995
		1032	TSC2	7249
		1033	TSG101	7251
		1034	TSPYL1	7259
		1035	TSSC1	7260
		1036	TTN	7273
		1037	TUBA1A	7846
		1038	TUBA1C	84790
		1039	TUBA3C	7278
		1040	TUBA4A	7277
		1041	TUBB1	81027
		1042	TUBB3	10381
		1043	TUBB8	347688
		1044	TXN	7295
		1045	TXNDC9	10190
		1046	TXNIP	10628
		1047	TYK2	7297
		1048	U2AF1	7307
		1049	UACA	55075
		1050	UBAC1	10422
		1051	UBASH3A	53347
		1052	UBASH3B	84959
		1053	UBB	7314
		1054	UBE2A	7319
		1055	UBE2D1	7321
		1056	UBE2D2	7322
		1057	UBE2E1	7324
		1058	UBE2I	7329
		1059	UBE2K	3093
		1060	UBE2L6	9246
		1061	UBE2V1	7335
		1062	UBR1	197131
		1063	UBXN1	51035
		1064	UIMC1	51720
		1065	UNC119	9094
		1066	UQCC1	55245
		1067	UQCRH	7388
		1068	UQCRQ	27089
		1069	USHBP1	83878
		1070	USP1	7398
		1071	USP2	9099
		1072	USP5	8078
		1073	UTP23	84294
		1074	VAMP5	10791
		1075	VARS	7407
		1076	VASP	7408
		1077	VAV1	7409
		1078	VCAM1	7412
		1079	VDR	7421
		1080	VHL	7428
		1081	VIPR1	7433
		1082	VPS28	51160
		1083	VPS37C	55048
		1084	VPS72	6944
		1085	VSIG4	11326
		1086	VTN	7448
		1087	WAPAL	23063
		1088	WASF2	10163
		1089	WDHD1	11169
		1090	WDR26	80232
		1091	WDR33	55339
		1092	WDR36	134430
		1093	WDR61	80349
		1094	WDR76	79968
		1095	WDR77	79084
		1096	WDR83	84292
		1097	WEE1	7465
		1098	WTAP	9589
		1099	WWC1	23286
		1100	XAB2	56949
		1101	XRCC1	7515
		1102	YAF2	10138
		1103	YEATS2	55689
		1104	YEATS4	8089
		1105	YLPM1	56252
		1106	YTHDC1	91746
		1107	YWHAB	7529
		1108	YWHAE	7531
		1109	ZBTB1	22890
		1110	ZBTB16	7704
		1111	ZBTB24	9841
		1112	ZBTB38	253461
		1113	ZBTB48	3104
		1114	ZBTB7A	51341
		1115	ZC2HC1C	79696
		1116	ZC3H11A	9877
		1117	ZC3H13	23091
		1118	ZCCHC10	54819
		1119	ZFP36	7538
		1120	ZG16B	124220
		1121	ZGPAT	84619
		1122	ZMAT2	153527
		1123	ZMYM2	7750
		1124	ZMYM4	9202
		1125	ZNF131	7690
		1126	ZNF281	23528
		1127	ZNF326	284695
		1128	ZNF408	79797
		1129	ZNF417	147687
		1130	ZNF587	84914
		1131	ZNF622	90441
		1132	ZNF638	27332
		1133	ZNF688	146542
		1134	ZRANB2	9406

## Sheet: S7
		GENE ONTOLOGY ANALYSIS OF LEVEL-1 + LEVEL-2 HUB PROTEINS WITH EASE SCORE: 0.01
		Category	Term	EASE	Gene Count	P-Value	Fold Enrichment	Bonferroni	Benjamini	FDR	Fisher Exact
		GOTERM_BP_DIRECT	regulation of transcription from RNA polymerase II promoter	0.01	292	0.0051	1.2	1	0.12	0.12	0.004
		GOTERM_BP_DIRECT	positive regulation of transcription from RNA polymerase II promoter	0.01	276	1.6e-14	1.5	1.2e-10	1.7e-11	1.6e-11	9.2e-15
		GOTERM_BP_DIRECT	negative regulation of transcription from RNA polymerase II promoter	0.01	252	8.1e-20	1.7	6e-16	2e-16	1.9e-16	4.1e-20
		GOTERM_BP_DIRECT	positive regulation of transcription, DNA-templated	0.01	222	2.2e-28	2.1	1.6e-24	1.6e-24	1.6e-24	8.8e-29
		GOTERM_BP_DIRECT	negative regulation of transcription, DNA-templated	0.01	155	1.6e-13	1.8	1.2e-09	1.2e-10	1.1e-10	7.6e-14
		GOTERM_BP_DIRECT	apoptotic process	0.01	135	7e-07	1.5	0.0052	9.6e-05	9.3e-05	4.2e-07
		GOTERM_BP_DIRECT	negative regulation of apoptotic process	0.01	132	2.6e-10	1.7	1.9e-06	8.8e-08	8.5e-08	1.3e-10
		GOTERM_BP_DIRECT	protein ubiquitination	0.01	124	1.2e-08	1.6	8.8e-05	2.4e-06	2.3e-06	6.3e-09
		GOTERM_BP_DIRECT	protein phosphorylation	0.01	122	4.1e-09	1.7	3e-05	8.8e-07	8.5e-07	2.1e-09
		GOTERM_BP_DIRECT	cell division	0.01	119	1.4e-15	2.1	1.1e-11	1.8e-12	1.7e-12	5.6e-16
		GOTERM_BP_DIRECT	positive regulation of gene expression	0.01	114	6.7e-06	1.5	0.048	0.00063	0.00061	4e-06
		GOTERM_BP_DIRECT	positive regulation of cell proliferation	0.01	113	0.00012	1.4	0.58	0.0067	0.0064	7.5e-05
		GOTERM_BP_DIRECT	protein transport	0.01	112	1.6e-09	1.8	1.2e-05	4e-07	3.8e-07	7.9e-10
		GOTERM_BP_DIRECT	cell cycle	0.01	107	3.8e-13	2	2.8e-09	2.3e-10	2.3e-10	1.6e-13
		GOTERM_BP_DIRECT	negative regulation of cell proliferation	0.01	100	4.5e-05	1.5	0.28	0.0031	0.003	2.6e-05
		GOTERM_BP_DIRECT	chromatin organization	0.01	96	3.5e-16	2.3	2.5e-12	5.1e-13	4.9e-13	7.7e-17
		GOTERM_BP_DIRECT	intracellular protein transport	0.01	87	3.9e-08	1.8	0.00029	7.3e-06	7e-06	1.9e-08
		GOTERM_BP_DIRECT	positive regulation of apoptotic process	0.01	85	1.7e-07	1.8	0.0013	2.7e-05	2.6e-05	8.4e-08
		GOTERM_BP_DIRECT	mRNA splicing, via spliceosome	0.01	84	6.1e-22	3	4.5e-18	2.2e-18	2.2e-18	1.4e-22
		GOTERM_BP_DIRECT	DNA repair	0.01	84	1.7e-09	1.9	1.2e-05	4e-07	3.9e-07	7.3e-10
		GOTERM_BP_DIRECT	regulation of cell cycle	0.01	83	2.7e-11	2.1	2e-07	1.2e-08	1.2e-08	1e-11
		GOTERM_BP_DIRECT	cellular response to DNA damage stimulus	0.01	81	1e-09	2	7.5e-06	2.8e-07	2.7e-07	4.3e-10
		GOTERM_BP_DIRECT	ubiquitin-dependent protein catabolic process	0.01	81	3.7e-09	1.9	2.7e-05	8.2e-07	7.9e-07	1.6e-09
		GOTERM_BP_DIRECT	transcription, DNA-templated	0.01	76	3.7e-13	2.3	2.7e-09	2.3e-10	2.3e-10	1.2e-13
		GOTERM_BP_DIRECT	negative regulation of gene expression	0.01	76	7.3e-06	1.7	0.053	0.00067	0.00064	3.9e-06
		GOTERM_BP_DIRECT	transcription from RNA polymerase II promoter	0.01	75	1.6e-10	2.1	1.2e-06	6.3e-08	6.1e-08	6.2e-11
		GOTERM_BP_DIRECT	proteasome-mediated ubiquitin-dependent protein catabolic process	0.01	73	4.5e-13	2.4	3.3e-09	2.6e-10	2.5e-10	1.4e-13
		GOTERM_BP_DIRECT	regulation of apoptotic process	0.01	68	1.6e-07	1.9	0.0012	2.6e-05	2.5e-05	6.9e-08
		GOTERM_BP_DIRECT	protein polyubiquitination	0.01	67	3.2e-10	2.2	2.3e-06	1e-07	9.8e-08	1.1e-10
		GOTERM_BP_DIRECT	mRNA processing	0.01	67	6.5e-09	2.1	4.8e-05	1.4e-06	1.3e-06	2.6e-09
		GOTERM_BP_DIRECT	vesicle-mediated transport	0.01	66	4.1e-07	1.9	0.003	5.8e-05	5.6e-05	1.8e-07
		GOTERM_BP_DIRECT	cell migration	0.01	66	6.8e-05	1.6	0.4	0.0043	0.0041	3.7e-05
		GOTERM_BP_DIRECT	chromatin remodeling	0.01	65	3.7e-12	2.4	2.8e-08	1.8e-09	1.8e-09	1.2e-12
		GOTERM_BP_DIRECT	RNA splicing	0.01	65	6.2e-10	2.2	4.6e-06	1.8e-07	1.8e-07	2.2e-10
		GOTERM_BP_DIRECT	translation	0.01	65	4.8e-08	2	0.00036	8.7e-06	8.4e-06	2e-08
		GOTERM_BP_DIRECT	protein stabilization	0.01	63	2.3e-07	1.9	0.0017	3.4e-05	3.3e-05	9.8e-08
		GOTERM_BP_DIRECT	positive regulation of I-kappaB kinase/NF-kappaB signaling	0.01	60	5.3e-08	2	0.00039	9.2e-06	8.9e-06	2.1e-08
		GOTERM_BP_DIRECT	response to xenobiotic stimulus	0.01	59	0.00034	1.6	0.92	0.015	0.015	0.00019
		GOTERM_BP_DIRECT	endocytosis	0.01	58	4.1e-06	1.8	0.03	0.00044	0.00043	1.9e-06
		GOTERM_BP_DIRECT	brain development	0.01	57	0.0022	1.5	1	0.064	0.062	0.0013
		GOTERM_BP_DIRECT	mitochondrial translation	0.01	53	2.4e-19	3.7	1.7e-15	4.4e-16	4.2e-16	3.4e-20
		GOTERM_BP_DIRECT	protein autophosphorylation	0.01	53	7.6e-07	2	0.0056	0.0001	9.6e-05	3.1e-07
		GOTERM_BP_DIRECT	in utero embryonic development	0.01	53	0.00017	1.7	0.71	0.0086	0.0083	8.7e-05
		GOTERM_BP_DIRECT	protein folding	0.01	52	3.7e-06	1.9	0.027	0.00041	0.0004	1.6e-06
		GOTERM_BP_DIRECT	peptidyl-serine phosphorylation	0.01	51	8.4e-06	1.9	0.06	0.00073	0.00071	3.7e-06
		GOTERM_BP_DIRECT	positive regulation of protein phosphorylation	0.01	51	0.00047	1.6	0.97	0.02	0.019	0.00025
		GOTERM_BP_DIRECT	positive regulation of ERK1 and ERK2 cascade	0.01	51	0.0021	1.5	1	0.061	0.059	0.0012
		GOTERM_BP_DIRECT	cellular response to hypoxia	0.01	50	1.6e-10	2.6	1.2e-06	6.3e-08	6.1e-08	4.5e-11
		GOTERM_BP_DIRECT	mitotic cell cycle	0.01	50	1.8e-08	2.3	0.00013	3.4e-06	3.3e-06	6.1e-09
		GOTERM_BP_DIRECT	ER to Golgi vesicle-mediated transport	0.01	49	1.8e-09	2.4	1.3e-05	4.1e-07	4e-07	5.5e-10
		GOTERM_BP_DIRECT	negative regulation of neuron apoptotic process	0.01	47	7.5e-07	2.1	0.0055	0.0001	9.6e-05	2.9e-07
		GOTERM_BP_DIRECT	MAPK cascade	0.01	47	1.7e-06	2	0.012	0.00021	0.0002	6.7e-07
		GOTERM_BP_DIRECT	peptidyl-tyrosine phosphorylation	0.01	46	1.4e-07	2.2	0.001	2.4e-05	2.3e-05	5e-08
		GOTERM_BP_DIRECT	response to hypoxia	0.01	44	5.3e-05	1.9	0.32	0.0036	0.0035	2.4e-05
		GOTERM_BP_DIRECT	positive regulation of NF-kappaB transcription factor activity	0.01	44	0.00011	1.8	0.57	0.0065	0.0063	5.4e-05
		GOTERM_BP_DIRECT	macromolecular complex assembly	0.01	43	9.2e-06	2	0.065	0.00079	0.00076	3.7e-06
		GOTERM_BP_DIRECT	actin cytoskeleton organization	0.01	43	0.0025	1.6	1	0.069	0.066	0.0014
		GOTERM_BP_DIRECT	cell proliferation	0.01	43	0.0034	1.5	1	0.086	0.083	0.0019
		GOTERM_BP_DIRECT	Wnt signaling pathway	0.01	43	0.0073	1.5	1	0.16	0.15	0.0044
		GOTERM_BP_DIRECT	regulation of cell proliferation	0.01	41	0.0019	1.6	1	0.058	0.056	0.001
		GOTERM_BP_DIRECT	negative regulation of cell migration	0.01	41	0.0081	1.5	1	0.17	0.16	0.0048
		GOTERM_BP_DIRECT	response to endoplasmic reticulum stress	0.01	40	3.2e-12	3.2	2.3e-08	1.7e-09	1.6e-09	6e-13
		GOTERM_BP_DIRECT	regulation of cell shape	0.01	40	0.00025	1.8	0.84	0.012	0.012	0.00012
		GOTERM_BP_DIRECT	protein localization to plasma membrane	0.01	40	0.0011	1.7	1	0.039	0.038	0.00056
		GOTERM_BP_DIRECT	neuron differentiation	0.01	40	0.0031	1.6	1	0.081	0.079	0.0017
		GOTERM_BP_DIRECT	microtubule cytoskeleton organization	0.01	39	5.7e-05	1.9	0.34	0.0038	0.0037	2.4e-05
		GOTERM_BP_DIRECT	protein dephosphorylation	0.01	39	0.00051	1.8	0.98	0.021	0.021	0.00025
		GOTERM_BP_DIRECT	cytoskeleton organization	0.01	38	0.0012	1.7	1	0.04	0.039	0.00059
		GOTERM_BP_DIRECT	autophagy	0.01	38	0.0015	1.7	1	0.048	0.047	0.00077
		GOTERM_BP_DIRECT	T cell receptor signaling pathway	0.01	37	0.00029	1.8	0.88	0.014	0.013	0.00013
		GOTERM_BP_DIRECT	ubiquitin-dependent ERAD pathway	0.01	36	7.2e-10	3	5.3e-06	2e-07	2e-07	1.6e-10
		GOTERM_BP_DIRECT	transmembrane receptor protein tyrosine kinase signaling pathway	0.01	36	0.00039	1.8	0.94	0.017	0.016	0.00018
		GOTERM_BP_DIRECT	actin filament organization	0.01	36	0.00081	1.8	1	0.031	0.029	0.00039
		GOTERM_BP_DIRECT	protein import into nucleus	0.01	35	4.6e-06	2.2	0.033	0.00048	0.00046	1.6e-06
		GOTERM_BP_DIRECT	central nervous system development	0.01	35	0.0054	1.6	1	0.12	0.12	0.003
		GOTERM_BP_DIRECT	aging	0.01	35	0.0083	1.6	1	0.17	0.17	0.0047
		GOTERM_BP_DIRECT	positive regulation of transcription initiation from RNA polymerase II promoter	0.01	34	1.4e-13	4	1.1e-09	1.2e-10	1.1e-10	1.8e-14
		GOTERM_BP_DIRECT	Golgi organization	0.01	34	0.0015	1.7	1	0.047	0.046	0.00071
		GOTERM_BP_DIRECT	histone acetylation	0.01	33	1.4e-13	4	1e-09	1.2e-10	1.1e-10	1.7e-14
		GOTERM_BP_DIRECT	mRNA transport	0.01	33	1.9e-07	2.6	0.0014	3e-05	2.9e-05	5.3e-08
		GOTERM_BP_DIRECT	cellular response to insulin stimulus	0.01	33	1.4e-05	2.2	0.1	0.0012	0.0011	5.1e-06
		GOTERM_BP_DIRECT	glucose homeostasis	0.01	33	0.00032	1.9	0.91	0.015	0.014	0.00014
		GOTERM_BP_DIRECT	G1/S transition of mitotic cell cycle	0.01	32	5.3e-10	3.3	3.9e-06	1.6e-07	1.6e-07	1e-10
		GOTERM_BP_DIRECT	wound healing	0.01	32	6.1e-06	2.3	0.044	0.00059	0.00057	2e-06
		GOTERM_BP_DIRECT	response to oxidative stress	0.01	32	0.00097	1.8	1	0.035	0.034	0.00045
		GOTERM_BP_DIRECT	regulation of protein stability	0.01	31	2.8e-05	2.2	0.19	0.0021	0.002	1e-05
		GOTERM_BP_DIRECT	negative regulation of transforming growth factor beta receptor signaling pathway	0.01	31	8.2e-05	2.1	0.45	0.005	0.0048	3.1e-05
		GOTERM_BP_DIRECT	RNA polymerase II transcriptional preinitiation complex assembly	0.01	30	1.3e-09	3.3	9.8e-06	3.5e-07	3.4e-07	2.4e-10
		GOTERM_BP_DIRECT	neuron apoptotic process	0.01	30	3.7e-07	2.7	0.0027	5.3e-05	5.2e-05	9.7e-08
		GOTERM_BP_DIRECT	cellular response to oxidative stress	0.01	30	2e-05	2.3	0.13	0.0015	0.0015	6.7e-06
		GOTERM_BP_DIRECT	positive regulation of sequence-specific DNA binding transcription factor activity	0.01	30	0.0036	1.7	1	0.09	0.087	0.0018
		GOTERM_BP_DIRECT	small GTPase mediated signal transduction	0.01	30	0.0052	1.7	1	0.12	0.12	0.0027
		GOTERM_BP_DIRECT	positive regulation of transcription elongation from RNA polymerase II promoter	0.01	29	3.2e-11	3.8	2.4e-07	1.4e-08	1.4e-08	4.4e-12
		GOTERM_BP_DIRECT	regulation of G1/S transition of mitotic cell cycle	0.01	29	2e-10	3.6	1.4e-06	7.2e-08	7e-08	3e-11
		GOTERM_BP_DIRECT	positive regulation of kinase activity	0.01	29	3.6e-07	2.8	0.0027	5.3e-05	5.2e-05	9.2e-08
		GOTERM_BP_DIRECT	positive regulation of protein catabolic process	0.01	29	8.5e-05	2.1	0.47	0.0052	0.005	3.1e-05
		GOTERM_BP_DIRECT	positive regulation of cell growth	0.01	29	0.00011	2.1	0.54	0.0061	0.0059	4e-05
		GOTERM_BP_DIRECT	negative regulation of sequence-specific DNA binding transcription factor activity	0.01	29	0.00016	2.1	0.69	0.0084	0.0081	6.1e-05
		GOTERM_BP_DIRECT	positive regulation of neuron projection development	0.01	29	0.0061	1.7	1	0.14	0.13	0.0031
		GOTERM_BP_DIRECT	retrograde vesicle-mediated transport, Golgi to ER	0.01	28	2.2e-10	3.7	1.6e-06	7.8e-08	7.5e-08	3.3e-11
		GOTERM_BP_DIRECT	cerebral cortex development	0.01	28	6.2e-06	2.5	0.045	0.00059	0.00057	1.8e-06
		GOTERM_BP_DIRECT	rhythmic process	0.01	28	1.1e-05	2.4	0.076	0.00091	0.00088	3.3e-06
		GOTERM_BP_DIRECT	viral entry into host cell	0.01	28	0.0011	1.9	1	0.04	0.039	0.0005
		GOTERM_BP_DIRECT	regulation of mitotic cell cycle	0.01	27	6.8e-07	2.8	0.005	9.4e-05	9.1e-05	1.7e-07
		GOTERM_BP_DIRECT	positive regulation of protein binding	0.01	27	2.6e-05	2.4	0.17	0.0019	0.0018	8.3e-06
		GOTERM_BP_DIRECT	regulation of RNA splicing	0.01	27	5.4e-05	2.3	0.33	0.0036	0.0035	1.8e-05
		GOTERM_BP_DIRECT	regulation of actin cytoskeleton organization	0.01	27	8.7e-05	2.2	0.47	0.0052	0.005	3e-05
		GOTERM_BP_DIRECT	mRNA transcription from RNA polymerase II promoter	0.01	26	1.6e-09	3.7	1.2e-05	4e-07	3.8e-07	2.5e-10
		GOTERM_BP_DIRECT	positive regulation of pri-miRNA transcription from RNA polymerase II promoter	0.01	26	1.4e-08	3.4	0.0001	2.7e-06	2.6e-06	2.4e-09
		GOTERM_BP_DIRECT	positive regulation of protein ubiquitination	0.01	26	7.6e-05	2.3	0.43	0.0047	0.0046	2.6e-05
		GOTERM_BP_DIRECT	neural tube closure	0.01	26	0.00019	2.2	0.75	0.0095	0.0092	6.9e-05
		GOTERM_BP_DIRECT	mitochondrion organization	0.01	26	0.00035	2.1	0.93	0.016	0.015	0.00014
		GOTERM_BP_DIRECT	histone modification	0.01	26	0.00091	2	1	0.033	0.032	0.00038
		GOTERM_BP_DIRECT	axonogenesis	0.01	26	0.0013	1.9	1	0.044	0.042	0.00055
		GOTERM_BP_DIRECT	somatic stem cell population maintenance	0.01	25	1.7e-07	3.1	0.0013	2.7e-05	2.6e-05	3.6e-08
		GOTERM_BP_DIRECT	protein K48-linked ubiquitination	0.01	25	9.4e-06	2.6	0.067	0.0008	0.00078	2.6e-06
		GOTERM_BP_DIRECT	negative regulation of cysteine-type endopeptidase activity involved in apoptotic process	0.01	25	1.7e-05	2.5	0.12	0.0014	0.0013	5e-06
		GOTERM_BP_DIRECT	regulation of autophagy	0.01	25	0.00014	2.2	0.63	0.0074	0.0072	4.7e-05
		GOTERM_BP_DIRECT	calcium ion transport	0.01	25	0.0021	1.9	1	0.061	0.059	0.00092
		GOTERM_BP_DIRECT	B cell differentiation	0.01	25	0.0025	1.9	1	0.069	0.066	0.0011
		GOTERM_BP_DIRECT	positive regulation of peptidyl-serine phosphorylation	0.01	25	0.0029	1.9	1	0.076	0.073	0.0013
		GOTERM_BP_DIRECT	response to estradiol	0.01	25	0.0029	1.9	1	0.076	0.073	0.0013
		GOTERM_BP_DIRECT	histone deacetylation	0.01	24	1.4e-07	3.2	0.0011	2.4e-05	2.3e-05	2.8e-08
		GOTERM_BP_DIRECT	cellular response to glucose starvation	0.01	24	3.5e-06	2.8	0.026	0.0004	0.00039	8.8e-07
		GOTERM_BP_DIRECT	regulation of DNA repair	0.01	24	5e-06	2.7	0.036	0.00049	0.00048	1.3e-06
		GOTERM_BP_DIRECT	regulation of alternative mRNA splicing, via spliceosome	0.01	24	4.2e-05	2.5	0.27	0.0029	0.0028	1.3e-05
		GOTERM_BP_DIRECT	protein catabolic process	0.01	24	0.0003	2.2	0.89	0.014	0.013	0.00011
		GOTERM_BP_DIRECT	tumor necrosis factor-mediated signaling pathway	0.01	24	0.00084	2	1	0.031	0.03	0.00033
		GOTERM_BP_DIRECT	liver development	0.01	24	0.00084	2	1	0.031	0.03	0.00033
		GOTERM_BP_DIRECT	negative regulation of ERK1 and ERK2 cascade	0.01	24	0.0018	1.9	1	0.055	0.053	0.00074
		GOTERM_BP_DIRECT	endoplasmic reticulum unfolded protein response	0.01	23	1.1e-06	3	0.0078	0.00013	0.00013	2.3e-07
		GOTERM_BP_DIRECT	histone H3 acetylation	0.01	23	4.8e-06	2.8	0.035	0.00049	0.00048	1.2e-06
		GOTERM_BP_DIRECT	regulation of macroautophagy	0.01	23	4.8e-06	2.8	0.035	0.00049	0.00048	1.2e-06
		GOTERM_BP_DIRECT	stem cell population maintenance	0.01	23	6.9e-06	2.8	0.049	0.00063	0.00061	1.7e-06
		GOTERM_BP_DIRECT	keratinocyte differentiation	0.01	23	0.0001	2.4	0.52	0.0059	0.0057	3.2e-05
		GOTERM_BP_DIRECT	mitotic cytokinesis	0.01	23	0.00017	2.3	0.71	0.0086	0.0083	5.5e-05
		GOTERM_BP_DIRECT	cellular response to xenobiotic stimulus	0.01	23	0.00017	2.3	0.71	0.0086	0.0083	5.5e-05
		GOTERM_BP_DIRECT	macroautophagy	0.01	23	0.00027	2.2	0.86	0.013	0.012	9.3e-05
		GOTERM_BP_DIRECT	post-translational protein modification	0.01	23	0.00053	2.2	0.98	0.022	0.021	0.00019
		GOTERM_BP_DIRECT	cellular response to starvation	0.01	23	0.00097	2.1	1	0.035	0.034	0.00038
		GOTERM_BP_DIRECT	positive regulation of autophagy	0.01	23	0.0034	1.9	1	0.086	0.083	0.0015
		GOTERM_BP_DIRECT	transcription initiation from RNA polymerase II promoter	0.01	22	4.6e-06	2.9	0.033	0.00048	0.00046	1.1e-06
		GOTERM_BP_DIRECT	negative regulation of protein ubiquitination	0.01	22	1.3e-05	2.7	0.093	0.0011	0.0011	3.4e-06
		GOTERM_BP_DIRECT	establishment or maintenance of cell polarity	0.01	22	2.6e-05	2.6	0.17	0.0019	0.0018	6.9e-06
		GOTERM_BP_DIRECT	cellular response to UV	0.01	22	4.7e-05	2.6	0.29	0.0032	0.0031	1.3e-05
		GOTERM_BP_DIRECT	positive regulation of cell differentiation	0.01	22	4.7e-05	2.6	0.29	0.0032	0.0031	1.3e-05
		GOTERM_BP_DIRECT	cellular response to hydrogen peroxide	0.01	22	0.00024	2.3	0.82	0.012	0.011	7.8e-05
		GOTERM_BP_DIRECT	hemopoiesis	0.01	22	0.0003	2.3	0.89	0.014	0.013	0.0001
		GOTERM_BP_DIRECT	cellular response to glucose stimulus	0.01	22	0.0024	2	1	0.068	0.065	0.00097
		GOTERM_BP_DIRECT	response to toxic substance	0.01	22	0.0028	2	1	0.074	0.072	0.0012
		GOTERM_BP_DIRECT	fat cell differentiation	0.01	22	0.004	1.9	1	0.098	0.095	0.0017
		GOTERM_BP_DIRECT	positive regulation of proteasomal ubiquitin-dependent protein catabolic process	0.01	22	0.0047	1.9	1	0.11	0.11	0.002
		GOTERM_BP_DIRECT	protein modification process	0.01	22	0.0085	1.8	1	0.18	0.17	0.004
		GOTERM_BP_DIRECT	positive regulation of stem cell population maintenance	0.01	21	1.8e-06	3.1	0.013	0.00023	0.00022	3.7e-07
		GOTERM_BP_DIRECT	positive regulation of fibroblast proliferation	0.01	21	6.6e-05	2.6	0.38	0.0042	0.004	1.9e-05
		GOTERM_BP_DIRECT	mRNA export from nucleus	0.01	21	0.00015	2.4	0.68	0.0082	0.0079	4.7e-05
		GOTERM_BP_DIRECT	circadian regulation of gene expression	0.01	21	0.0028	2	1	0.073	0.07	0.0011
		GOTERM_BP_DIRECT	protein autoubiquitination	0.01	21	0.0064	1.9	1	0.14	0.14	0.0028
		GOTERM_BP_DIRECT	protein modification by small protein conjugation	0.01	20	1.7e-08	4.1	0.00012	3.3e-06	3.2e-06	2e-09
		GOTERM_BP_DIRECT	regulation of cytokinesis	0.01	20	2.4e-06	3.2	0.017	0.00028	0.00027	4.7e-07
		GOTERM_BP_DIRECT	histone H4 acetylation	0.01	20	2.4e-06	3.2	0.017	0.00028	0.00027	4.7e-07
		GOTERM_BP_DIRECT	spindle assembly	0.01	20	5.6e-06	3.1	0.04	0.00055	0.00053	1.2e-06
		GOTERM_BP_DIRECT	nucleocytoplasmic transport	0.01	20	9.3e-05	2.6	0.49	0.0055	0.0053	2.6e-05
		GOTERM_BP_DIRECT	telomere maintenance	0.01	20	0.0006	2.3	0.99	0.024	0.023	0.0002
		GOTERM_BP_DIRECT	regulation of circadian rhythm	0.01	20	0.0018	2.1	1	0.056	0.054	0.00068
		GOTERM_BP_DIRECT	negative regulation of epithelial cell proliferation	0.01	20	0.0027	2	1	0.072	0.07	0.001
		GOTERM_BP_DIRECT	aerobic respiration	0.01	20	0.0038	2	1	0.095	0.092	0.0016
		GOTERM_BP_DIRECT	cell motility	0.01	19	3.5e-05	2.8	0.23	0.0025	0.0024	8.4e-06
		GOTERM_BP_DIRECT	substantia nigra development	0.01	19	9.5e-05	2.7	0.5	0.0056	0.0054	2.5e-05
		GOTERM_BP_DIRECT	erythrocyte differentiation	0.01	19	0.00052	2.4	0.98	0.022	0.021	0.00017
		GOTERM_BP_DIRECT	regulation of cyclin-dependent protein serine/threonine kinase activity	0.01	19	0.00067	2.3	0.99	0.026	0.025	0.00022
		GOTERM_BP_DIRECT	positive regulation of neuron apoptotic process	0.01	19	0.00085	2.3	1	0.032	0.03	0.00029
		GOTERM_BP_DIRECT	learning or memory	0.01	19	0.0063	1.9	1	0.14	0.14	0.0027
		GOTERM_BP_DIRECT	insulin receptor signaling pathway	0.01	19	0.0075	1.9	1	0.16	0.15	0.0032
		GOTERM_BP_DIRECT	regulation of mitotic metaphase/anaphase transition	0.01	18	3.9e-06	3.4	0.029	0.00043	0.00042	7.1e-07
		GOTERM_BP_DIRECT	cholesterol biosynthetic process	0.01	18	6.3e-06	3.3	0.045	0.00059	0.00057	1.2e-06
		GOTERM_BP_DIRECT	negative regulation of insulin receptor signaling pathway	0.01	18	2.2e-05	3	0.15	0.0017	0.0017	4.9e-06
		GOTERM_BP_DIRECT	positive regulation of double-strand break repair	0.01	18	3.3e-05	3	0.22	0.0024	0.0023	7.5e-06
		GOTERM_BP_DIRECT	positive regulation of myoblast differentiation	0.01	18	0.00018	2.6	0.74	0.0092	0.0089	5e-05
		GOTERM_BP_DIRECT	cellular response to amino acid starvation	0.01	18	0.00018	2.6	0.74	0.0092	0.0089	5e-05
		GOTERM_BP_DIRECT	ephrin receptor signaling pathway	0.01	18	0.00074	2.4	1	0.028	0.027	0.00023
		GOTERM_BP_DIRECT	cellular senescence	0.01	18	0.0015	2.2	1	0.049	0.047	0.00052
		GOTERM_BP_DIRECT	positive regulation of protein localization to plasma membrane	0.01	18	0.0019	2.2	1	0.058	0.056	0.00067
		GOTERM_BP_DIRECT	positive regulation of fat cell differentiation	0.01	18	0.0024	2.2	1	0.067	0.065	0.00085
		GOTERM_BP_DIRECT	G2/M transition of mitotic cell cycle	0.01	18	0.0029	2.1	1	0.076	0.073	0.0011
		GOTERM_BP_DIRECT	response to unfolded protein	0.01	18	0.0035	2.1	1	0.09	0.087	0.0013
		GOTERM_BP_DIRECT	positive regulation of T cell differentiation	0.01	17	2e-05	3.2	0.14	0.0015	0.0015	4e-06
		GOTERM_BP_DIRECT	positive regulation of double-strand break repair via homologous recombination	0.01	17	6.6e-05	2.9	0.38	0.0042	0.004	1.5e-05
		GOTERM_BP_DIRECT	mitophagy	0.01	17	0.00026	2.7	0.85	0.012	0.012	6.9e-05
		GOTERM_BP_DIRECT	response to hydrogen peroxide	0.01	17	0.00026	2.7	0.85	0.012	0.012	6.9e-05
		GOTERM_BP_DIRECT	cellular response to epidermal growth factor stimulus	0.01	17	0.00035	2.6	0.92	0.015	0.015	9.6e-05
		GOTERM_BP_DIRECT	cellular response to organic cyclic compound	0.01	17	0.00047	2.5	0.97	0.02	0.019	0.00013
		GOTERM_BP_DIRECT	gluconeogenesis	0.01	17	0.00062	2.5	0.99	0.025	0.024	0.00018
		GOTERM_BP_DIRECT	protein destabilization	0.01	17	0.0021	2.2	1	0.062	0.06	0.00074
		GOTERM_BP_DIRECT	negative regulation of cell cycle	0.01	17	0.0041	2.1	1	0.1	0.098	0.0015
		GOTERM_BP_DIRECT	mitotic spindle organization	0.01	17	0.0073	2	1	0.15	0.15	0.0029
		GOTERM_BP_DIRECT	regulation of nucleotide-excision repair	0.01	16	1e-06	4	0.0077	0.00013	0.00013	1.3e-07
		GOTERM_BP_DIRECT	regulation of double-strand break repair	0.01	16	1.9e-06	3.9	0.014	0.00024	0.00023	2.7e-07
		GOTERM_BP_DIRECT	intrinsic apoptotic signaling pathway in response to endoplasmic reticulum stress	0.01	16	6e-05	3.1	0.36	0.004	0.0038	1.3e-05
		GOTERM_BP_DIRECT	positive regulation of intrinsic apoptotic signaling pathway	0.01	16	0.00013	2.9	0.61	0.0071	0.0069	3e-05
		GOTERM_BP_DIRECT	endoplasmic reticulum organization	0.01	16	0.00087	2.5	1	0.032	0.031	0.00026
		GOTERM_BP_DIRECT	stimulatory C-type lectin receptor signaling pathway	0.01	16	0.0015	2.4	1	0.048	0.046	0.00047
		GOTERM_BP_DIRECT	Fc-epsilon receptor signaling pathway	0.01	16	0.0019	2.3	1	0.058	0.056	0.00062
		GOTERM_BP_DIRECT	negative regulation of protein catabolic process	0.01	16	0.0019	2.3	1	0.058	0.056	0.00062
		GOTERM_BP_DIRECT	protein K63-linked ubiquitination	0.01	16	0.0024	2.3	1	0.069	0.066	0.00081
		GOTERM_BP_DIRECT	regulation of G0 to G1 transition	0.01	15	2.1e-06	4	0.016	0.00025	0.00024	2.7e-07
		GOTERM_BP_DIRECT	monoubiquitinated histone H2A deubiquitination	0.01	15	3.3e-05	3.4	0.22	0.0024	0.0023	6e-06
		GOTERM_BP_DIRECT	cellular response to gamma radiation	0.01	15	3.3e-05	3.4	0.22	0.0024	0.0023	6e-06
		GOTERM_BP_DIRECT	liver regeneration	0.01	15	0.00012	3.1	0.59	0.0067	0.0065	2.6e-05
		GOTERM_BP_DIRECT	positive regulation of mitotic cell cycle	0.01	15	0.00012	3.1	0.59	0.0067	0.0065	2.6e-05
		GOTERM_BP_DIRECT	negative regulation of protein complex assembly	0.01	15	0.00069	2.7	0.99	0.027	0.026	0.00019
		GOTERM_BP_DIRECT	positive regulation of neuron death	0.01	15	0.00069	2.7	0.99	0.027	0.026	0.00019
		GOTERM_BP_DIRECT	localization	0.01	15	0.0012	2.5	1	0.042	0.041	0.00036
		GOTERM_BP_DIRECT	DNA-templated transcription, initiation	0.01	15	0.0016	2.5	1	0.051	0.05	0.00049
		GOTERM_BP_DIRECT	toxin transport	0.01	15	0.0021	2.4	1	0.061	0.059	0.00066
		GOTERM_BP_DIRECT	nucleotide-excision repair	0.01	15	0.0027	2.4	1	0.073	0.07	0.00088
		GOTERM_BP_DIRECT	cellular response to beta-amyloid	0.01	15	0.0054	2.2	1	0.12	0.12	0.0019
		GOTERM_BP_DIRECT	thymus development	0.01	15	0.0066	2.2	1	0.15	0.14	0.0024
		GOTERM_BP_DIRECT	regulation of embryonic development	0.01	15	0.0066	2.2	1	0.15	0.14	0.0024
		GOTERM_BP_DIRECT	mitochondrial electron transport, NADH to ubiquinone	0.01	15	0.0066	2.2	1	0.15	0.14	0.0024
		GOTERM_BP_DIRECT	U2-type prespliceosome assembly	0.01	14	8.1e-06	3.9	0.058	0.00072	0.0007	1.1e-06
		GOTERM_BP_DIRECT	monoubiquitinated histone deubiquitination	0.01	14	2.5e-05	3.6	0.17	0.0019	0.0018	4e-06
		GOTERM_BP_DIRECT	cellular response to unfolded protein	0.01	14	6.8e-05	3.4	0.39	0.0043	0.0041	1.2e-05
		GOTERM_BP_DIRECT	insulin-like growth factor receptor signaling pathway	0.01	14	0.00011	3.3	0.54	0.0061	0.0059	2.1e-05
		GOTERM_BP_DIRECT	histone H3-K4 methylation	0.01	14	0.00016	3.1	0.7	0.0085	0.0082	3.3e-05
		GOTERM_BP_DIRECT	negative regulation of cyclin-dependent protein serine/threonine kinase activity	0.01	14	0.00051	2.9	0.98	0.021	0.021	0.00012
		GOTERM_BP_DIRECT	intrinsic apoptotic signaling pathway	0.01	14	0.00071	2.8	0.99	0.027	0.026	0.00018
		GOTERM_BP_DIRECT	positive regulation of telomerase activity	0.01	14	0.00071	2.8	0.99	0.027	0.026	0.00018
		GOTERM_BP_DIRECT	regulation of signal transduction by p53 class mediator	0.01	14	0.0049	2.3	1	0.12	0.11	0.0016
		GOTERM_BP_DIRECT	mitotic spindle assembly	0.01	14	0.0049	2.3	1	0.12	0.11	0.0016
		GOTERM_BP_DIRECT	regulation of lipid metabolic process	0.01	14	0.0049	2.3	1	0.12	0.11	0.0016
		GOTERM_BP_DIRECT	retina homeostasis	0.01	14	0.0062	2.2	1	0.14	0.13	0.0021
		GOTERM_BP_DIRECT	vesicle fusion	0.01	14	0.0062	2.2	1	0.14	0.13	0.0021
		GOTERM_BP_DIRECT	histone H2A acetylation	0.01	13	1.7e-05	4	0.12	0.0014	0.0013	2.2e-06
		GOTERM_BP_DIRECT	protein tetramerization	0.01	13	8.7e-05	3.5	0.47	0.0052	0.005	1.5e-05
		GOTERM_BP_DIRECT	Golgi to plasma membrane protein transport	0.01	13	0.00049	3	0.97	0.021	0.02	0.00011
		GOTERM_BP_DIRECT	positive regulation of lamellipodium assembly	0.01	13	0.0007	2.9	0.99	0.027	0.026	0.00016
		GOTERM_BP_DIRECT	intrinsic apoptotic signaling pathway in response to DNA damage by p53 class mediator	0.01	13	0.0014	2.7	1	0.045	0.044	0.00036
		GOTERM_BP_DIRECT	negative regulation of fibroblast proliferation	0.01	13	0.0019	2.7	1	0.058	0.056	0.00051
		GOTERM_BP_DIRECT	regulation of hematopoietic stem cell differentiation	0.01	13	0.0025	2.6	1	0.069	0.066	0.00071
		GOTERM_BP_DIRECT	positive regulation of erythrocyte differentiation	0.01	13	0.0025	2.6	1	0.069	0.066	0.00071
		GOTERM_BP_DIRECT	response to starvation	0.01	13	0.0033	2.5	1	0.086	0.083	0.00098
		GOTERM_BP_DIRECT	transcription elongation from RNA polymerase II promoter	0.01	13	0.0043	2.4	1	0.11	0.1	0.0013
		GOTERM_BP_DIRECT	response to axon injury	0.01	13	0.0055	2.4	1	0.13	0.12	0.0018
		GOTERM_BP_DIRECT	regulation of actin filament polymerization	0.01	13	0.007	2.3	1	0.15	0.15	0.0023
		GOTERM_BP_DIRECT	T cell differentiation in thymus	0.01	13	0.0088	2.2	1	0.18	0.18	0.003
		GOTERM_BP_DIRECT	histone H3-K14 acetylation	0.01	12	1.8e-05	4.3	0.12	0.0014	0.0014	2e-06
		GOTERM_BP_DIRECT	cortical cytoskeleton organization	0.01	12	6.2e-05	3.9	0.37	0.0041	0.0039	8.8e-06
		GOTERM_BP_DIRECT	negative regulation of neurogenesis	0.01	12	0.00029	3.4	0.88	0.014	0.013	5.2e-05
		GOTERM_BP_DIRECT	positive regulation of nitric-oxide synthase activity	0.01	12	0.00044	3.2	0.96	0.019	0.019	8.7e-05
		GOTERM_BP_DIRECT	positive regulation of transcription from RNA polymerase I promoter	0.01	12	0.00044	3.2	0.96	0.019	0.019	8.7e-05
		GOTERM_BP_DIRECT	Rac protein signal transduction	0.01	12	0.00097	3	1	0.035	0.034	0.00022
		GOTERM_BP_DIRECT	spliceosomal snRNP assembly	0.01	12	0.0014	2.9	1	0.046	0.044	0.00033
		GOTERM_BP_DIRECT	cellular response to dexamethasone stimulus	0.01	12	0.0019	2.8	1	0.058	0.056	0.00049
		GOTERM_BP_DIRECT	protein K11-linked ubiquitination	0.01	12	0.0027	2.7	1	0.072	0.07	0.0007
		GOTERM_BP_DIRECT	membrane organization	0.01	12	0.0036	2.6	1	0.09	0.087	0.001
		GOTERM_BP_DIRECT	activation of innate immune response	0.01	12	0.0036	2.6	1	0.09	0.087	0.001
		GOTERM_BP_DIRECT	microtubule-based process	0.01	12	0.0047	2.5	1	0.12	0.11	0.0014
		GOTERM_BP_DIRECT	base-excision repair	0.01	12	0.0062	2.5	1	0.14	0.13	0.0019
		GOTERM_BP_DIRECT	positive regulation of axon extension	0.01	12	0.0062	2.5	1	0.14	0.13	0.0019
		GOTERM_BP_DIRECT	positive regulation of DNA binding	0.01	12	0.0062	2.5	1	0.14	0.13	0.0019
		GOTERM_BP_DIRECT	positive regulation of telomere maintenance via telomerase	0.01	12	0.0079	2.4	1	0.17	0.16	0.0025
		GOTERM_BP_DIRECT	chaperone mediated protein folding requiring cofactor	0.01	12	0.0079	2.4	1	0.17	0.16	0.0025
		GOTERM_BP_DIRECT	regulation of protein neddylation	0.01	11	7.4e-06	4.9	0.053	0.00067	0.00064	5.8e-07
		GOTERM_BP_DIRECT	retrograde protein transport, ER to cytosol	0.01	11	1.7e-05	4.6	0.12	0.0014	0.0013	1.6e-06
		GOTERM_BP_DIRECT	endoplasmic reticulum calcium ion homeostasis	0.01	11	0.00013	3.9	0.61	0.0071	0.0069	1.8e-05
		GOTERM_BP_DIRECT	post-Golgi vesicle-mediated transport	0.01	11	0.00022	3.7	0.81	0.011	0.011	3.4e-05
		GOTERM_BP_DIRECT	nuclear envelope organization	0.01	11	0.00059	3.4	0.99	0.024	0.023	0.00011
		GOTERM_BP_DIRECT	negative regulation of reactive oxygen species metabolic process	0.01	11	0.0009	3.2	1	0.033	0.032	0.00018
		GOTERM_BP_DIRECT	protein neddylation	0.01	11	0.0009	3.2	1	0.033	0.032	0.00018
		GOTERM_BP_DIRECT	protein N-linked glycosylation via asparagine	0.01	11	0.0013	3.1	1	0.044	0.043	0.00029
		GOTERM_BP_DIRECT	tRNA aminoacylation for protein translation	0.01	11	0.0013	3.1	1	0.044	0.043	0.00029
		GOTERM_BP_DIRECT	positive regulation of protein metabolic process	0.01	11	0.0013	3.1	1	0.044	0.043	0.00029
		GOTERM_BP_DIRECT	negative regulation of pri-miRNA transcription from RNA polymerase II promoter	0.01	11	0.0013	3.1	1	0.044	0.043	0.00029
		GOTERM_BP_DIRECT	negative regulation of keratinocyte proliferation	0.01	11	0.0013	3.1	1	0.044	0.043	0.00029
		GOTERM_BP_DIRECT	cellular response to interferon-beta	0.01	11	0.0019	3	1	0.058	0.056	0.00044
		GOTERM_BP_DIRECT	RNA splicing, via transesterification reactions	0.01	11	0.0019	3	1	0.058	0.056	0.00044
		GOTERM_BP_DIRECT	cellular response to platelet-derived growth factor stimulus	0.01	11	0.0019	3	1	0.058	0.056	0.00044
		GOTERM_BP_DIRECT	regulation of multicellular organism growth	0.01	11	0.0028	2.9	1	0.073	0.07	0.00067
		GOTERM_BP_DIRECT	negative regulation of intrinsic apoptotic signaling pathway	0.01	11	0.0051	2.6	1	0.12	0.12	0.0014
		GOTERM_BP_DIRECT	positive regulation of histone acetylation	0.01	11	0.0051	2.6	1	0.12	0.12	0.0014
		GOTERM_BP_DIRECT	DNA methylation	0.01	11	0.0068	2.6	1	0.15	0.14	0.002
		GOTERM_BP_DIRECT	peptidyl-tyrosine dephosphorylation	0.01	11	0.0068	2.6	1	0.15	0.14	0.002
		GOTERM_BP_DIRECT	ER overload response	0.01	10	4.9e-06	5.6	0.036	0.00049	0.00048	2.5e-07
		GOTERM_BP_DIRECT	cellular response to steroid hormone stimulus	0.01	10	0.00015	4.2	0.66	0.0079	0.0076	1.7e-05
		GOTERM_BP_DIRECT	positive regulation of telomere maintenance	0.01	10	0.00027	4	0.86	0.013	0.012	3.6e-05
		GOTERM_BP_DIRECT	negative regulation of endoplasmic reticulum stress-induced intrinsic apoptotic signaling pathway	0.01	10	0.00077	3.5	1	0.029	0.028	0.00013
		GOTERM_BP_DIRECT	embryonic placenta development	0.01	10	0.0012	3.4	1	0.042	0.04	0.00022
		GOTERM_BP_DIRECT	hematopoietic stem cell differentiation	0.01	10	0.0018	3.2	1	0.057	0.055	0.00037
		GOTERM_BP_DIRECT	Fc-gamma receptor signaling pathway involved in phagocytosis	0.01	10	0.0018	3.2	1	0.057	0.055	0.00037
		GOTERM_BP_DIRECT	macromitophagy	0.01	10	0.0018	3.2	1	0.057	0.055	0.00037
		GOTERM_BP_DIRECT	regulation of mitochondrion organization	0.01	10	0.0027	3.1	1	0.073	0.07	0.00059
		GOTERM_BP_DIRECT	cell projection assembly	0.01	10	0.0054	2.8	1	0.12	0.12	0.0014
		GOTERM_BP_DIRECT	spliceosomal complex assembly	0.01	10	0.0098	2.6	1	0.2	0.19	0.0028
		GOTERM_BP_DIRECT	regulation of mitochondrial membrane permeability	0.01	9	6.6e-05	5.1	0.38	0.0042	0.004	4.9e-06
		GOTERM_BP_DIRECT	nuclear export	0.01	9	0.00015	4.7	0.66	0.0079	0.0076	1.4e-05
		GOTERM_BP_DIRECT	regulation of tubulin deacetylation	0.01	9	0.00015	4.7	0.66	0.0079	0.0076	1.4e-05
		GOTERM_BP_DIRECT	cargo loading into COPII-coated vesicle	0.01	9	0.0003	4.3	0.89	0.014	0.013	3.4e-05
		GOTERM_BP_DIRECT	DNA damage response, signal transduction by p53 class mediator resulting in transcription of p21 class mediator	0.01	9	0.0003	4.3	0.89	0.014	0.013	3.4e-05
		GOTERM_BP_DIRECT	protein deacetylation	0.01	9	0.00056	4	0.98	0.023	0.022	7.3e-05
		GOTERM_BP_DIRECT	response to growth factor	0.01	9	0.00098	3.8	1	0.035	0.034	0.00015
		GOTERM_BP_DIRECT	regulation of cellular response to heat	0.01	9	0.0016	3.6	1	0.051	0.049	0.00027
		GOTERM_BP_DIRECT	regulation of long-term neuronal synaptic plasticity	0.01	9	0.0016	3.6	1	0.051	0.049	0.00027
		GOTERM_BP_DIRECT	apoptotic mitochondrial changes	0.01	9	0.0016	3.6	1	0.051	0.049	0.00027
		GOTERM_BP_DIRECT	glycerophospholipid metabolic process	0.01	9	0.0025	3.4	1	0.069	0.066	0.00047
		GOTERM_BP_DIRECT	regulation of protein ubiquitination	0.01	9	0.0025	3.4	1	0.069	0.066	0.00047
		GOTERM_BP_DIRECT	tail-anchored membrane protein insertion into ER membrane	0.01	9	0.0025	3.4	1	0.069	0.066	0.00047
		GOTERM_BP_DIRECT	purine nucleotide biosynthetic process	0.01	9	0.0025	3.4	1	0.069	0.066	0.00047
		GOTERM_BP_DIRECT	positive regulation of cardiac muscle cell apoptotic process	0.01	9	0.0038	3.2	1	0.095	0.091	0.00077
		GOTERM_BP_DIRECT	mitotic G2/M transition checkpoint	0.01	9	0.0038	3.2	1	0.095	0.091	0.00077
		GOTERM_BP_DIRECT	response to muscle stretch	0.01	9	0.0055	3	1	0.13	0.12	0.0012
		GOTERM_BP_DIRECT	regulation of mRNA splicing, via spliceosome	0.01	9	0.0077	2.9	1	0.16	0.16	0.0019
		GOTERM_BP_DIRECT	cellular response to stress	0.01	9	0.0077	2.9	1	0.16	0.16	0.0019
		GOTERM_BP_DIRECT	protein deneddylation	0.01	8	0.0003	4.9	0.89	0.014	0.013	2.5e-05
		GOTERM_BP_DIRECT	negative regulation of production of miRNAs involved in gene silencing by miRNA	0.01	8	0.0003	4.9	0.89	0.014	0.013	2.5e-05
		GOTERM_BP_DIRECT	retrograde axonal transport	0.01	8	0.0003	4.9	0.89	0.014	0.013	2.5e-05
		GOTERM_BP_DIRECT	endoplasmic reticulum tubular network organization	0.01	8	0.00062	4.5	0.99	0.025	0.024	6.6e-05
		GOTERM_BP_DIRECT	positive regulation of transcription from RNA polymerase II promoter in response to endoplasmic reticulum stress	0.01	8	0.00062	4.5	0.99	0.025	0.024	6.6e-05
		GOTERM_BP_DIRECT	regulation of histone deacetylation	0.01	8	0.00062	4.5	0.99	0.025	0.024	6.6e-05
		GOTERM_BP_DIRECT	regulation of cell fate specification	0.01	8	0.0012	4.1	1	0.041	0.039	0.00015
		GOTERM_BP_DIRECT	cellular response to interleukin-7	0.01	8	0.0012	4.1	1	0.041	0.039	0.00015
		GOTERM_BP_DIRECT	regulation of endopeptidase activity	0.01	8	0.0021	3.9	1	0.06	0.058	0.0003
		GOTERM_BP_DIRECT	negative regulation of glycolytic process	0.01	8	0.0021	3.9	1	0.06	0.058	0.0003
		GOTERM_BP_DIRECT	signal peptide processing	0.01	8	0.0021	3.9	1	0.06	0.058	0.0003
		GOTERM_BP_DIRECT	negative regulation of autophagosome assembly	0.01	8	0.0034	3.6	1	0.086	0.083	0.00056
		GOTERM_BP_DIRECT	protein targeting to ER	0.01	8	0.0034	3.6	1	0.086	0.083	0.00056
		GOTERM_BP_DIRECT	cellular response to dopamine	0.01	8	0.0052	3.4	1	0.12	0.12	0.00098
		GOTERM_BP_DIRECT	protein acetylation	0.01	8	0.0052	3.4	1	0.12	0.12	0.00098
		GOTERM_BP_DIRECT	nuclear migration	0.01	8	0.0078	3.2	1	0.16	0.16	0.0016
		GOTERM_BP_DIRECT	GMP biosynthetic process	0.01	7	0.00059	5.2	0.99	0.024	0.023	4.3e-05
		GOTERM_BP_DIRECT	regulation of intracellular estrogen receptor signaling pathway	0.01	7	0.00059	5.2	0.99	0.024	0.023	4.3e-05
		GOTERM_BP_DIRECT	regulation of cell cycle G1/S phase transition	0.01	7	0.0013	4.7	1	0.044	0.042	0.00012
		GOTERM_BP_DIRECT	mammary gland epithelial cell proliferation	0.01	7	0.0013	4.7	1	0.044	0.042	0.00012
		GOTERM_BP_DIRECT	protein folding in endoplasmic reticulum	0.01	7	0.0025	4.3	1	0.069	0.066	0.0003
		GOTERM_BP_DIRECT	regulation of hemopoiesis	0.01	7	0.0025	4.3	1	0.069	0.066	0.0003
		GOTERM_BP_DIRECT	signaling	0.01	7	0.0044	3.9	1	0.11	0.1	0.00062
		GOTERM_BP_DIRECT	cellular response to nitrogen starvation	0.01	7	0.0071	3.6	1	0.15	0.15	0.0012
		GOTERM_BP_DIRECT	cardiac septum morphogenesis	0.01	7	0.0071	3.6	1	0.15	0.15	0.0012
		GOTERM_BP_DIRECT	CDP-diacylglycerol biosynthetic process	0.01	7	0.0071	3.6	1	0.15	0.15	0.0012
		GOTERM_BP_DIRECT	regulation of developmental process	0.01	7	0.0071	3.6	1	0.15	0.15	0.0012
		GOTERM_BP_DIRECT	regulation of glycolytic process	0.01	7	0.0071	3.6	1	0.15	0.15	0.0012
		GOTERM_BP_DIRECT	'de novo' XMP biosynthetic process	0.01	6	0.0012	5.8	1	0.04	0.039	6.5e-05
		GOTERM_BP_DIRECT	PERK-mediated unfolded protein response	0.01	6	0.0012	5.8	1	0.04	0.039	6.5e-05
		GOTERM_BP_DIRECT	'de novo' AMP biosynthetic process	0.01	6	0.0027	5.1	1	0.073	0.07	0.00023
		GOTERM_BP_DIRECT	positive regulation of attachment of mitotic spindle microtubules to kinetochore	0.01	6	0.0027	5.1	1	0.073	0.07	0.00023
		GOTERM_BP_DIRECT	protein localization to nuclear envelope	0.01	6	0.0027	5.1	1	0.073	0.07	0.00023
		GOTERM_BP_DIRECT	Cdc42 protein signal transduction	0.01	6	0.0053	4.5	1	0.12	0.12	0.00059
		GOTERM_BP_DIRECT	negative regulation of cardiac muscle hypertrophy in response to stress	0.01	6	0.0053	4.5	1	0.12	0.12	0.00059
		GOTERM_BP_DIRECT	SREBP signaling pathway	0.01	6	0.0053	4.5	1	0.12	0.12	0.00059
		GOTERM_BP_DIRECT	posttranslational protein targeting to membrane, translocation	0.01	6	0.0053	4.5	1	0.12	0.12	0.00059
		GOTERM_BP_DIRECT	response to L-glutamate	0.01	6	0.0053	4.5	1	0.12	0.12	0.00059
		GOTERM_BP_DIRECT	rescue of stalled ribosome	0.01	6	0.0053	4.5	1	0.12	0.12	0.00059
		GOTERM_BP_DIRECT	regulation of DNA-templated transcription, elongation	0.01	6	0.0094	4	1	0.19	0.19	0.0013
		GOTERM_BP_DIRECT	histone H4 deacetylation	0.01	6	0.0094	4	1	0.19	0.19	0.0013
		GOTERM_BP_DIRECT	protein insertion into ER membrane by stop-transfer membrane-anchor sequence	0.01	6	0.0094	4	1	0.19	0.19	0.0013
		GOTERM_BP_DIRECT	positive regulation by host of viral genome replication	0.01	6	0.0094	4	1	0.19	0.19	0.0013
		GOTERM_BP_DIRECT	COPII-coated vesicle budding	0.01	5	0.0021	6.7	1	0.062	0.059	7.2e-05
		GOTERM_BP_DIRECT	attachment of GPI anchor to protein	0.01	5	0.0056	5.6	1	0.13	0.12	0.00038
		GOTERM_BP_DIRECT	'de novo' IMP biosynthetic process	0.01	5	0.0056	5.6	1	0.13	0.12	0.00038
		GOTERM_BP_DIRECT	positive regulation of mRNA 3'-end processing	0.01	5	0.0056	5.6	1	0.13	0.12	0.00038
		GOTERM_BP_DIRECT	protein ufmylation	0.01	5	0.0056	5.6	1	0.13	0.12	0.00038
		GOTERM_CC_DIRECT	nucleus	0.01	1269	1.6e-67	1.5	2e-64	6.6e-65	5.6e-65	9.7e-68
		GOTERM_CC_DIRECT	cytosol	0.01	1239	8.2e-83	1.6	1e-79	5.2e-80	4.4e-80	4.7e-83
		GOTERM_CC_DIRECT	cytoplasm	0.01	1110	2.8e-39	1.4	3.6e-36	7.2e-37	6.1e-37	1.9e-39
		GOTERM_CC_DIRECT	nucleoplasm	0.01	1077	2e-126	1.9	2.6e-123	2.6e-123	2.2e-123	9.1e-127
		GOTERM_CC_DIRECT	membrane	0.01	763	1.7e-29	1.4	2.1e-26	2.7e-27	2.3e-27	1.1e-29
		GOTERM_CC_DIRECT	extracellular exosome	0.01	507	3.3e-30	1.6	4.2e-27	6e-28	5.1e-28	1.9e-30
		GOTERM_CC_DIRECT	mitochondrion	0.01	352	4.5e-26	1.7	5.6e-23	5.6e-24	4.8e-24	2.3e-26
		GOTERM_CC_DIRECT	endoplasmic reticulum membrane	0.01	329	1.5e-41	2.1	1.9e-38	4.8e-39	4.1e-39	6e-42
		GOTERM_CC_DIRECT	endoplasmic reticulum	0.01	310	5.2e-31	1.9	6.6e-28	1.1e-28	9.3e-29	2.3e-31
		GOTERM_CC_DIRECT	Golgi apparatus	0.01	263	2.4e-16	1.6	2.8e-13	2.3e-14	2e-14	1.8e-16
		GOTERM_CC_DIRECT	chromatin	0.01	240	7.6e-14	1.6	9.6e-11	4.8e-12	4.1e-12	4.2e-14
		GOTERM_CC_DIRECT	macromolecular complex	0.01	207	2.3e-27	2.1	2.9e-24	3.3e-25	2.8e-25	9e-28
		GOTERM_CC_DIRECT	intracellular membrane-bounded organelle	0.01	202	1.8e-08	1.5	2.3e-05	5.4e-07	4.6e-07	1.1e-08
		GOTERM_CC_DIRECT	perinuclear region of cytoplasm	0.01	187	1.2e-15	1.8	1.5e-12	1.1e-13	9.2e-14	5.4e-16
		GOTERM_CC_DIRECT	Golgi membrane	0.01	153	2.7e-09	1.6	3.4e-06	9.8e-08	8.3e-08	1.5e-09
		GOTERM_CC_DIRECT	centrosome	0.01	148	4.3e-14	1.8	5.5e-11	2.9e-12	2.4e-12	2e-14
		GOTERM_CC_DIRECT	nuclear speck	0.01	146	9.6e-25	2.4	1.2e-21	1.1e-22	9.3e-23	3.1e-25
		GOTERM_CC_DIRECT	focal adhesion	0.01	138	2.5e-21	2.3	3.2e-18	2.7e-19	2.3e-19	8.8e-22
		GOTERM_CC_DIRECT	mitochondrial inner membrane	0.01	136	2.4e-15	2	3.1e-12	1.9e-13	1.6e-13	1.1e-15
		GOTERM_CC_DIRECT	cytoskeleton	0.01	118	9.4e-08	1.6	0.00012	2.7e-06	2.3e-06	5.2e-08
		GOTERM_CC_DIRECT	nuclear body	0.01	92	1.1e-09	1.9	1.4e-06	4.6e-08	3.9e-08	4.9e-10
		GOTERM_CC_DIRECT	lysosomal membrane	0.01	89	2.3e-06	1.6	0.0029	4.7e-05	4e-05	1.2e-06
		GOTERM_CC_DIRECT	dendrite	0.01	89	0.00085	1.4	0.66	0.008	0.0068	0.00055
		GOTERM_CC_DIRECT	nuclear membrane	0.01	83	2.2e-14	2.4	2.8e-11	1.6e-12	1.3e-12	7.2e-15
		GOTERM_CC_DIRECT	neuronal cell body	0.01	83	2.3e-05	1.6	0.028	0.00037	0.00031	1.3e-05
		GOTERM_CC_DIRECT	glutamatergic synapse	0.01	83	0.0011	1.4	0.75	0.0098	0.0083	0.00071
		GOTERM_CC_DIRECT	mitochondrial matrix	0.01	82	0.00036	1.5	0.36	0.0038	0.0033	0.00022
		GOTERM_CC_DIRECT	cytoplasmic vesicle	0.01	81	3.4e-07	1.8	0.00043	9e-06	7.6e-06	1.7e-07
		GOTERM_CC_DIRECT	endosome	0.01	80	4e-07	1.8	0.00051	1e-05	8.5e-06	2e-07
		GOTERM_CC_DIRECT	early endosome	0.01	75	5e-06	1.7	0.0064	9.7e-05	8.2e-05	2.6e-06
		GOTERM_CC_DIRECT	microtubule	0.01	75	2.6e-05	1.6	0.032	0.00041	0.00035	1.4e-05
		GOTERM_CC_DIRECT	neuron projection	0.01	72	0.0046	1.4	1	0.034	0.029	0.0031
		GOTERM_CC_DIRECT	axon	0.01	70	0.0043	1.4	1	0.033	0.028	0.0028
		GOTERM_CC_DIRECT	transcription factor complex	0.01	69	2.4e-09	2.1	3.1e-06	9e-08	7.7e-08	9.5e-10
		GOTERM_CC_DIRECT	endosome membrane	0.01	69	2.8e-07	1.9	0.00036	7.7e-06	6.5e-06	1.3e-07
		GOTERM_CC_DIRECT	nuclear envelope	0.01	68	3.6e-12	2.4	4.6e-09	1.8e-10	1.6e-10	1.2e-12
		GOTERM_CC_DIRECT	actin cytoskeleton	0.01	64	1.3e-05	1.7	0.017	0.00022	0.00019	6.6e-06
		GOTERM_CC_DIRECT	mitochondrial outer membrane	0.01	63	3.1e-09	2.1	3.9e-06	1.1e-07	9e-08	1.2e-09
		GOTERM_CC_DIRECT	basolateral plasma membrane	0.01	62	8.3e-06	1.8	0.01	0.00015	0.00013	4.1e-06
		GOTERM_CC_DIRECT	lysosome	0.01	62	0.006	1.4	1	0.041	0.035	0.0039
		GOTERM_CC_DIRECT	membrane raft	0.01	61	9.8e-06	1.8	0.012	0.00018	0.00015	4.8e-06
		GOTERM_CC_DIRECT	vesicle	0.01	60	1.8e-10	2.3	2.2e-07	8.3e-09	7.1e-09	5.8e-11
		GOTERM_CC_DIRECT	postsynaptic density	0.01	60	0.00019	1.6	0.22	0.0025	0.0021	0.00011
		GOTERM_CC_DIRECT	chromosome, telomeric region	0.01	57	1.4e-09	2.3	1.8e-06	5.5e-08	4.7e-08	4.7e-10
		GOTERM_CC_DIRECT	cell projection	0.01	57	1.1e-08	2.2	1.4e-05	3.5e-07	3e-07	4e-09
		GOTERM_CC_DIRECT	cell junction	0.01	57	7.1e-05	1.7	0.086	0.001	0.00086	3.7e-05
		GOTERM_CC_DIRECT	integral component of endoplasmic reticulum membrane	0.01	55	1.1e-14	3	1.4e-11	8.2e-13	7e-13	2.5e-15
		GOTERM_CC_DIRECT	midbody	0.01	54	3.5e-07	2	0.00044	9.1e-06	7.7e-06	1.4e-07
		GOTERM_CC_DIRECT	lamellipodium	0.01	54	1.2e-06	2	0.0016	2.7e-05	2.3e-05	5.3e-07
		GOTERM_CC_DIRECT	kinetochore	0.01	53	1.3e-09	2.4	1.6e-06	5.3e-08	4.5e-08	4.2e-10
		GOTERM_CC_DIRECT	chromosome	0.01	53	0.0052	1.4	1	0.037	0.032	0.0032
		GOTERM_CC_DIRECT	nuclear matrix	0.01	52	8.8e-13	2.8	1.1e-09	4.8e-11	4.1e-11	2.1e-13
		GOTERM_CC_DIRECT	spliceosomal complex	0.01	52	1.8e-12	2.8	2.3e-09	9.5e-11	8.1e-11	4.5e-13
		GOTERM_CC_DIRECT	cell cortex	0.01	50	1.1e-06	2	0.0014	2.5e-05	2.1e-05	4.6e-07
		GOTERM_CC_DIRECT	microtubule cytoskeleton	0.01	50	2.7e-05	1.8	0.033	0.00042	0.00036	1.2e-05
		GOTERM_CC_DIRECT	receptor complex	0.01	49	0.0016	1.6	0.87	0.014	0.012	0.0009
		GOTERM_CC_DIRECT	cell-cell junction	0.01	48	0.00012	1.7	0.14	0.0015	0.0013	5.7e-05
		GOTERM_CC_DIRECT	spindle pole	0.01	47	2.9e-09	2.5	3.7e-06	1e-07	8.6e-08	8.7e-10
		GOTERM_CC_DIRECT	ribosome	0.01	47	1.3e-05	1.9	0.016	0.00022	0.00019	5.6e-06
		GOTERM_CC_DIRECT	early endosome membrane	0.01	47	0.00026	1.7	0.28	0.003	0.0026	0.00013
		GOTERM_CC_DIRECT	mitotic spindle	0.01	45	2e-07	2.2	0.00025	5.5e-06	4.7e-06	7.1e-08
		GOTERM_CC_DIRECT	endomembrane system	0.01	45	3.4e-05	1.9	0.042	0.00052	0.00044	1.5e-05
		GOTERM_CC_DIRECT	trans-Golgi network	0.01	45	0.00085	1.6	0.66	0.008	0.0068	0.00045
		GOTERM_CC_DIRECT	ubiquitin ligase complex	0.01	44	2.9e-10	2.7	3.7e-07	1.3e-08	1.1e-08	7.6e-11
		GOTERM_CC_DIRECT	RNA polymerase II transcription factor complex	0.01	44	8.4e-09	2.5	1.1e-05	2.8e-07	2.4e-07	2.5e-09
		GOTERM_CC_DIRECT	microtubule organizing center	0.01	44	1.8e-05	1.9	0.022	0.00029	0.00025	7.6e-06
		GOTERM_CC_DIRECT	ribonucleoprotein complex	0.01	44	0.001	1.6	0.72	0.0093	0.0079	0.00054
		GOTERM_CC_DIRECT	catalytic step 2 spliceosome	0.01	42	2.7e-13	3.4	3.4e-10	1.6e-11	1.4e-11	4.9e-14
		GOTERM_CC_DIRECT	melanosome	0.01	42	2.9e-10	2.8	3.7e-07	1.3e-08	1.1e-08	7.2e-11
		GOTERM_CC_DIRECT	nuclear inner membrane	0.01	39	1.6e-09	2.8	2e-06	6.1e-08	5.2e-08	4e-10
		GOTERM_CC_DIRECT	fibrillar center	0.01	39	0.00027	1.8	0.29	0.003	0.0026	0.00013
		GOTERM_CC_DIRECT	mitochondrial membrane	0.01	39	0.001	1.7	0.73	0.0093	0.0079	0.00052
		GOTERM_CC_DIRECT	adherens junction	0.01	39	0.0087	1.5	1	0.055	0.047	0.0051
		GOTERM_CC_DIRECT	growth cone	0.01	38	9.3e-05	1.9	0.11	0.0013	0.0011	4e-05
		GOTERM_CC_DIRECT	nucleosome	0.01	37	0.00024	1.9	0.26	0.0029	0.0024	0.00011
		GOTERM_CC_DIRECT	PML body	0.01	36	9.5e-07	2.4	0.0012	2.1e-05	1.8e-05	3.1e-07
		GOTERM_CC_DIRECT	ficolin-1-rich granule lumen	0.01	36	4.5e-05	2	0.056	0.00068	0.00057	1.8e-05
		GOTERM_CC_DIRECT	late endosome	0.01	36	0.0031	1.6	0.98	0.024	0.021	0.0016
		GOTERM_CC_DIRECT	centriole	0.01	36	0.0072	1.6	1	0.047	0.04	0.0041
		GOTERM_CC_DIRECT	synaptic vesicle membrane	0.01	35	0.00011	2	0.13	0.0014	0.0012	4.6e-05
		GOTERM_CC_DIRECT	ruffle	0.01	34	1.9e-06	2.4	0.0025	4e-05	3.4e-05	6.3e-07
		GOTERM_CC_DIRECT	cytoplasmic vesicle membrane	0.01	34	0.00084	1.8	0.65	0.008	0.0068	0.0004
		GOTERM_CC_DIRECT	nuclear pore	0.01	33	9.8e-07	2.5	0.0012	2.2e-05	1.8e-05	3e-07
		GOTERM_CC_DIRECT	intermediate filament	0.01	33	0.0036	1.7	0.99	0.029	0.024	0.0019
		GOTERM_CC_DIRECT	recycling endosome	0.01	32	0.0054	1.6	1	0.038	0.032	0.0029
		GOTERM_CC_DIRECT	mitochondrial large ribosomal subunit	0.01	31	6.5e-12	3.9	8.3e-09	3.2e-10	2.7e-10	9.1e-13
		GOTERM_CC_DIRECT	transport vesicle	0.01	31	3.6e-05	2.2	0.045	0.00055	0.00047	1.3e-05
		GOTERM_CC_DIRECT	recycling endosome membrane	0.01	31	0.00025	2	0.27	0.0029	0.0025	0.0001
		GOTERM_CC_DIRECT	site of double-strand break	0.01	30	9.1e-07	2.6	0.0012	2.1e-05	1.8e-05	2.6e-07
		GOTERM_CC_DIRECT	trans-Golgi network membrane	0.01	30	0.00025	2	0.27	0.0029	0.0025	0.0001
		GOTERM_CC_DIRECT	secretory granule lumen	0.01	30	0.0015	1.8	0.84	0.013	0.011	0.00068
		GOTERM_CC_DIRECT	secretory granule membrane	0.01	29	0.00041	2	0.41	0.0044	0.0037	0.00017
		GOTERM_CC_DIRECT	mediator complex	0.01	28	4e-13	4.5	5e-10	2.3e-11	1.9e-11	3.8e-14
		GOTERM_CC_DIRECT	transcriptional repressor complex	0.01	28	2.6e-08	3.1	3.2e-05	7.6e-07	6.4e-07	5.3e-09
		GOTERM_CC_DIRECT	ER to Golgi transport vesicle membrane	0.01	27	1.4e-08	3.3	1.8e-05	4.5e-07	3.8e-07	2.7e-09
		GOTERM_CC_DIRECT	nuclear outer membrane	0.01	27	7.9e-08	3.1	0.0001	2.3e-06	1.9e-06	1.7e-08
		GOTERM_CC_DIRECT	lateral plasma membrane	0.01	27	4.8e-06	2.6	0.0061	9.4e-05	8e-05	1.4e-06
		GOTERM_CC_DIRECT	endoplasmic reticulum-Golgi intermediate compartment	0.01	27	2.4e-05	2.4	0.03	0.00039	0.00033	7.8e-06
		GOTERM_CC_DIRECT	phagocytic vesicle	0.01	26	6.9e-06	2.6	0.0087	0.00013	0.00011	2e-06
		GOTERM_CC_DIRECT	P-body	0.01	26	0.0025	1.8	0.96	0.02	0.017	0.0011
		GOTERM_CC_DIRECT	extrinsic component of cytoplasmic side of plasma membrane	0.01	25	7.3e-06	2.6	0.0092	0.00014	0.00012	2e-06
		GOTERM_CC_DIRECT	phagocytic vesicle membrane	0.01	24	0.00036	2.2	0.36	0.0038	0.0033	0.00013
		GOTERM_CC_DIRECT	endoplasmic reticulum-Golgi intermediate compartment membrane	0.01	24	0.00095	2	0.7	0.0088	0.0075	0.00038
		GOTERM_CC_DIRECT	core mediator complex	0.01	23	2.3e-15	6.2	3e-12	1.9e-13	1.6e-13	6.3e-17
		GOTERM_CC_DIRECT	U2-type precatalytic spliceosome	0.01	23	4e-07	3.2	0.00051	1e-05	8.5e-06	8e-08
		GOTERM_CC_DIRECT	proteasome complex	0.01	23	7.9e-06	2.8	0.01	0.00015	0.00012	2e-06
		GOTERM_CC_DIRECT	clathrin-coated endocytic vesicle membrane	0.01	23	0.00021	2.3	0.24	0.0026	0.0022	7.3e-05
		GOTERM_CC_DIRECT	endocytic vesicle membrane	0.01	23	0.00027	2.3	0.29	0.003	0.0026	9.3e-05
		GOTERM_CC_DIRECT	cytoplasmic side of plasma membrane	0.01	23	0.00051	2.2	0.48	0.0051	0.0043	0.00019
		GOTERM_CC_DIRECT	actin filament	0.01	23	0.0066	1.8	1	0.043	0.037	0.0031
		GOTERM_CC_DIRECT	cortical actin cytoskeleton	0.01	22	6.8e-05	2.5	0.083	0.00098	0.00084	2e-05
		GOTERM_CC_DIRECT	histone deacetylase complex	0.01	21	7.1e-07	3.3	0.0009	1.7e-05	1.4e-05	1.3e-07
		GOTERM_CC_DIRECT	azurophil granule membrane	0.01	21	9.8e-05	2.5	0.12	0.0013	0.0011	2.9e-05
		GOTERM_CC_DIRECT	cell periphery	0.01	21	0.00035	2.3	0.36	0.0038	0.0033	0.00012
		GOTERM_CC_DIRECT	axon cytoplasm	0.01	21	0.00035	2.3	0.36	0.0038	0.0033	0.00012
		GOTERM_CC_DIRECT	chromosome, centromeric region	0.01	21	0.00044	2.3	0.43	0.0046	0.0039	0.00015
		GOTERM_CC_DIRECT	filopodium	0.01	21	0.0071	1.9	1	0.046	0.039	0.0032
		GOTERM_CC_DIRECT	euchromatin	0.01	20	0.00064	2.3	0.55	0.0062	0.0053	0.00022
		GOTERM_CC_DIRECT	brush border	0.01	20	0.00064	2.3	0.55	0.0062	0.0053	0.00022
		GOTERM_CC_DIRECT	microvillus	0.01	20	0.0038	2	0.99	0.029	0.025	0.0016
		GOTERM_CC_DIRECT	mitochondrial nucleoid	0.01	19	3.2e-05	2.9	0.04	0.00049	0.00042	7.7e-06
		GOTERM_CC_DIRECT	cell leading edge	0.01	19	0.00045	2.4	0.44	0.0046	0.0039	0.00014
		GOTERM_CC_DIRECT	basal plasma membrane	0.01	19	0.0038	2	0.99	0.029	0.025	0.0015
		GOTERM_CC_DIRECT	peroxisomal membrane	0.01	19	0.0063	1.9	1	0.042	0.036	0.0027
		GOTERM_CC_DIRECT	immunological synapse	0.01	18	8.9e-05	2.8	0.11	0.0013	0.0011	2.3e-05
		GOTERM_CC_DIRECT	SNARE complex	0.01	18	0.00039	2.5	0.39	0.0041	0.0035	0.00012
		GOTERM_CC_DIRECT	cornified envelope	0.01	18	0.0037	2.1	0.99	0.029	0.025	0.0014
		GOTERM_CC_DIRECT	ficolin-1-rich granule membrane	0.01	18	0.0045	2.1	1	0.033	0.028	0.0018
		GOTERM_CC_DIRECT	mitochondrial ribosome	0.01	17	1.8e-08	4.7	2.2e-05	5.4e-07	4.6e-07	1.5e-09
		GOTERM_CC_DIRECT	U2-type catalytic step 2 spliceosome	0.01	17	6.1e-07	3.9	0.00078	1.5e-05	1.3e-05	8.3e-08
		GOTERM_CC_DIRECT	mitochondrial small ribosomal subunit	0.01	17	3.2e-06	3.6	0.0041	6.4e-05	5.5e-05	5.3e-07
		GOTERM_CC_DIRECT	U4/U6 x U5 tri-snRNP complex	0.01	17	0.00032	2.6	0.33	0.0036	0.0031	8.9e-05
		GOTERM_CC_DIRECT	heterochromatin	0.01	17	0.00073	2.5	0.61	0.0071	0.006	0.00022
		GOTERM_CC_DIRECT	cytoplasmic microtubule	0.01	17	0.0053	2.1	1	0.038	0.032	0.0021
		GOTERM_CC_DIRECT	intermediate filament cytoskeleton	0.01	17	0.0064	2	1	0.042	0.036	0.0025
		GOTERM_CC_DIRECT	SWI/SNF complex	0.01	16	4e-06	3.7	0.0051	7.9e-05	6.7e-05	6.2e-07
		GOTERM_CC_DIRECT	male germ cell nucleus	0.01	16	0.0063	2.1	1	0.042	0.036	0.0024
		GOTERM_CC_DIRECT	SAGA complex	0.01	15	1.4e-06	4.2	0.0018	3e-05	2.6e-05	1.7e-07
		GOTERM_CC_DIRECT	U2 snRNP	0.01	15	1.4e-05	3.6	0.018	0.00024	0.0002	2.3e-06
		GOTERM_CC_DIRECT	mitotic spindle pole	0.01	15	0.0005	2.7	0.47	0.005	0.0042	0.00013
		GOTERM_CC_DIRECT	multivesicular body	0.01	15	0.0025	2.4	0.96	0.021	0.017	0.00082
		GOTERM_CC_DIRECT	histone methyltransferase complex	0.01	14	1e-05	3.9	0.013	0.00018	0.00015	1.4e-06
		GOTERM_CC_DIRECT	NuA4 histone acetyltransferase complex	0.01	14	0.00012	3.2	0.14	0.0015	0.0013	2.3e-05
		GOTERM_CC_DIRECT	condensed nuclear chromosome	0.01	14	0.0023	2.5	0.94	0.019	0.016	0.00067
		GOTERM_CC_DIRECT	ER to Golgi transport vesicle	0.01	14	0.0047	2.3	1	0.034	0.029	0.0016
		GOTERM_CC_DIRECT	protein-DNA complex	0.01	14	0.0058	2.3	1	0.041	0.035	0.002
		GOTERM_CC_DIRECT	spindle microtubule	0.01	14	0.0088	2.2	1	0.056	0.047	0.0032
		GOTERM_CC_DIRECT	podosome	0.01	13	0.00074	2.9	0.61	0.0071	0.006	0.00018
		GOTERM_CC_DIRECT	endoplasmic reticulum exit site	0.01	13	0.0019	2.7	0.91	0.016	0.014	0.00052
		GOTERM_CC_DIRECT	site of DNA damage	0.01	13	0.0042	2.4	1	0.033	0.028	0.0013
		GOTERM_CC_DIRECT	spindle midzone	0.01	12	0.00033	3.3	0.34	0.0037	0.0031	6.3e-05
		GOTERM_CC_DIRECT	condensed chromosome	0.01	12	0.0011	3	0.74	0.0095	0.0081	0.00024
		GOTERM_CC_DIRECT	replication fork	0.01	12	0.0011	3	0.74	0.0095	0.0081	0.00024
		GOTERM_CC_DIRECT	Prp19 complex	0.01	11	6.9e-07	5.9	0.00088	1.7e-05	1.4e-05	3.1e-08
		GOTERM_CC_DIRECT	RSC complex	0.01	11	1.3e-05	4.8	0.016	0.00022	0.00019	1.1e-06
		GOTERM_CC_DIRECT	transcription factor TFTC complex	0.01	11	5.3e-05	4.3	0.065	0.00078	0.00067	6.3e-06
		GOTERM_CC_DIRECT	DNA-directed RNA polymerase III complex	0.01	11	9.8e-05	4	0.12	0.0013	0.0011	1.3e-05
		GOTERM_CC_DIRECT	precatalytic spliceosome	0.01	11	0.00017	3.8	0.19	0.0022	0.0019	2.5e-05
		GOTERM_CC_DIRECT	lamellipodium membrane	0.01	11	0.00045	3.5	0.44	0.0046	0.0039	8e-05
		GOTERM_CC_DIRECT	lumenal side of endoplasmic reticulum membrane	0.01	11	0.0054	2.6	1	0.038	0.032	0.0015
		GOTERM_CC_DIRECT	integral component of lumenal side of endoplasmic reticulum membrane	0.01	11	0.0054	2.6	1	0.038	0.032	0.0015
		GOTERM_CC_DIRECT	pericentric heterochromatin	0.01	11	0.0091	2.5	1	0.057	0.049	0.0028
		GOTERM_CC_DIRECT	COPII vesicle coat	0.01	10	5.6e-05	4.6	0.069	0.00082	0.0007	5.5e-06
		GOTERM_CC_DIRECT	COP9 signalosome	0.01	10	0.00021	4.1	0.23	0.0026	0.0022	2.7e-05
		GOTERM_CC_DIRECT	U2-type prespliceosome	0.01	10	0.00021	4.1	0.23	0.0026	0.0022	2.7e-05
		GOTERM_CC_DIRECT	NuRD complex	0.01	10	0.0006	3.7	0.54	0.006	0.0051	9.8e-05
		GOTERM_CC_DIRECT	ER-mitochondrion membrane contact site	0.01	10	0.0015	3.3	0.84	0.013	0.011	0.00028
		GOTERM_CC_DIRECT	Sin3 complex	0.01	10	0.0022	3.2	0.94	0.018	0.015	0.00045
		GOTERM_CC_DIRECT	integral component of mitochondrial outer membrane	0.01	10	0.0044	2.9	1	0.033	0.028	0.001
		GOTERM_CC_DIRECT	endoplasmic reticulum quality control compartment	0.01	10	0.0059	2.8	1	0.041	0.035	0.0015
		GOTERM_CC_DIRECT	clathrin-coated endocytic vesicle	0.01	10	0.008	2.7	1	0.051	0.044	0.0022
		GOTERM_CC_DIRECT	COPI vesicle coat	0.01	9	0.00012	4.8	0.14	0.0015	0.0013	1.1e-05
		GOTERM_CC_DIRECT	npBAF complex	0.01	9	0.00024	4.5	0.26	0.0029	0.0024	2.6e-05
		GOTERM_CC_DIRECT	brahma complex	0.01	9	0.00024	4.5	0.26	0.0029	0.0024	2.6e-05
		GOTERM_CC_DIRECT	mitotic spindle microtubule	0.01	9	0.00024	4.5	0.26	0.0029	0.0024	2.6e-05
		GOTERM_CC_DIRECT	cullin-RING ubiquitin ligase complex	0.01	9	0.00045	4.2	0.43	0.0046	0.0039	5.7e-05
		GOTERM_CC_DIRECT	small nuclear ribonucleoprotein complex	0.01	9	0.00045	4.2	0.43	0.0046	0.0039	5.7e-05
		GOTERM_CC_DIRECT	U2-type spliceosomal complex	0.01	9	0.0031	3.3	0.98	0.024	0.021	0.00061
		GOTERM_CC_DIRECT	inclusion body	0.01	9	0.0088	2.8	1	0.055	0.047	0.0022
		GOTERM_CC_DIRECT	HAUS complex	0.01	8	0.0001	5.6	0.12	0.0014	0.0012	6.2e-06
		GOTERM_CC_DIRECT	U4 snRNP	0.01	8	0.00097	4.3	0.71	0.0089	0.0076	0.00012
		GOTERM_CC_DIRECT	organelle	0.01	8	0.0017	4	0.88	0.015	0.012	0.00024
		GOTERM_CC_DIRECT	oligosaccharyltransferase complex	0.01	8	0.0017	4	0.88	0.015	0.012	0.00024
		GOTERM_CC_DIRECT	DNA-directed RNA polymerase II, core complex	0.01	8	0.0028	3.7	0.97	0.022	0.019	0.00045
		GOTERM_CC_DIRECT	condensed chromosome, centromeric region	0.01	8	0.0043	3.5	1	0.033	0.028	0.00079
		GOTERM_CC_DIRECT	nBAF complex	0.01	8	0.0043	3.5	1	0.033	0.028	0.00079
		GOTERM_CC_DIRECT	proteasome accessory complex	0.01	8	0.0065	3.3	1	0.043	0.036	0.0013
		GOTERM_CC_DIRECT	SMN-Sm protein complex	0.01	8	0.0093	3.1	1	0.058	0.049	0.002
		GOTERM_CC_DIRECT	autolysosome	0.01	7	0.0021	4.4	0.93	0.018	0.015	0.00024
		GOTERM_CC_DIRECT	Arp2/3 protein complex	0.01	7	0.0021	4.4	0.93	0.018	0.015	0.00024
		GOTERM_CC_DIRECT	endoplasmic reticulum chaperone complex	0.01	7	0.0021	4.4	0.93	0.018	0.015	0.00024
		GOTERM_CC_DIRECT	methylosome	0.01	7	0.006	3.7	1	0.041	0.035	0.00097
		GOTERM_CC_DIRECT	presynaptic cytosol	0.01	7	0.006	3.7	1	0.041	0.035	0.00097
		GOTERM_CC_DIRECT	Cul4A-RING E3 ubiquitin ligase complex	0.01	7	0.006	3.7	1	0.041	0.035	0.00097
		GOTERM_CC_DIRECT	MKS complex	0.01	7	0.006	3.7	1	0.041	0.035	0.00097
		GOTERM_CC_DIRECT	DNA-directed RNA polymerase I complex	0.01	7	0.006	3.7	1	0.041	0.035	0.00097
		GOTERM_CC_DIRECT	VCP-NPL4-UFD1 AAA ATPase complex	0.01	6	0.0023	5.2	0.95	0.019	0.016	0.00019
		GOTERM_CC_DIRECT	spectrin	0.01	6	0.0046	4.6	1	0.034	0.029	0.0005
		GOTERM_CC_DIRECT	post-mRNA release spliceosomal complex	0.01	6	0.0082	4.2	1	0.052	0.044	0.0011
		GOTERM_CC_DIRECT	ER membrane protein complex	0.01	6	0.0082	4.2	1	0.052	0.044	0.0011
		GOTERM_CC_DIRECT	GPI-anchor transamidase complex	0.01	5	0.0019	7	0.91	0.016	0.014	6.1e-05
		GOTERM_CC_DIRECT	signal peptidase complex	0.01	5	0.005	5.8	1	0.036	0.031	0.00032
		GOTERM_CC_DIRECT	BRCA1-C complex	0.01	5	0.005	5.8	1	0.036	0.031	0.00032
		GOTERM_MF_DIRECT	protein binding	0.01	2547	3.9e-161	1.3	7.8e-158	7.8e-158	7.5e-158	2.9e-161
		GOTERM_MF_DIRECT	identical protein binding	0.01	455	1.7e-36	1.7	3.3e-33	1.6e-33	1.6e-33	8.3e-37
		GOTERM_MF_DIRECT	RNA binding	0.01	397	1.1e-32	1.7	2.1e-29	7.1e-30	6.8e-30	5.3e-33
		GOTERM_MF_DIRECT	ATP binding	0.01	348	1.5e-14	1.5	3e-11	3.3e-12	3.2e-12	9.5e-15
		GOTERM_MF_DIRECT	DNA binding	0.01	300	1.2e-12	1.5	2.3e-09	1.6e-10	1.5e-10	7.2e-13
		GOTERM_MF_DIRECT	zinc ion binding	0.01	180	2.4e-05	1.3	0.047	0.0011	0.001	1.7e-05
		GOTERM_MF_DIRECT	protein kinase binding	0.01	169	5.4e-23	2.1	1.1e-19	2.2e-20	2.1e-20	2.1e-23
		GOTERM_MF_DIRECT	protein homodimerization activity	0.01	156	1.3e-05	1.4	0.026	0.00062	0.00059	8.8e-06
		GOTERM_MF_DIRECT	chromatin binding	0.01	146	5.8e-18	2	1.2e-14	1.6e-15	1.6e-15	2.3e-18
		GOTERM_MF_DIRECT	enzyme binding	0.01	134	1.5e-21	2.3	3e-18	5.1e-19	4.8e-19	5.1e-22
		GOTERM_MF_DIRECT	ubiquitin protein ligase binding	0.01	131	3e-30	2.8	5.9e-27	1.5e-27	1.4e-27	7.3e-31
		GOTERM_MF_DIRECT	transcription factor activity, sequence-specific DNA binding	0.01	123	3.2e-05	1.4	0.062	0.0014	0.0013	2e-05
		GOTERM_MF_DIRECT	protein serine/threonine/tyrosine kinase activity	0.01	116	4e-09	1.7	7.9e-06	3.8e-07	3.6e-07	2e-09
		GOTERM_MF_DIRECT	cadherin binding	0.01	105	6.2e-15	2.1	1.2e-11	1.6e-12	1.5e-12	2.3e-15
		GOTERM_MF_DIRECT	macromolecular complex binding	0.01	104	4.2e-11	1.9	8.4e-08	5.2e-09	5e-09	1.8e-11
		GOTERM_MF_DIRECT	transcriptional activator activity, RNA polymerase II transcription regulatory region sequence-specific binding	0.01	99	0.0016	1.3	0.96	0.037	0.036	0.0011
		GOTERM_MF_DIRECT	protein kinase activity	0.01	97	3.2e-07	1.7	0.00064	2.4e-05	2.3e-05	1.7e-07
		GOTERM_MF_DIRECT	transcription coactivator activity	0.01	89	4.3e-13	2.2	8.6e-10	7.8e-11	7.4e-11	1.6e-13
		GOTERM_MF_DIRECT	GTP binding	0.01	89	0.0004	1.4	0.55	0.012	0.011	0.00025
		GOTERM_MF_DIRECT	protein serine/threonine kinase activity	0.01	88	0.00038	1.4	0.53	0.012	0.011	0.00024
		GOTERM_MF_DIRECT	protein heterodimerization activity	0.01	87	6.7e-05	1.5	0.13	0.0025	0.0024	4e-05
		GOTERM_MF_DIRECT	ATPase activity	0.01	86	0.0043	1.3	1	0.085	0.081	0.003
		GOTERM_MF_DIRECT	transcription regulatory region sequence-specific DNA binding	0.01	81	9e-13	2.2	1.8e-09	1.5e-10	1.4e-10	3.1e-13
		GOTERM_MF_DIRECT	sequence-specific DNA binding	0.01	81	7.1e-05	1.5	0.13	0.0026	0.0025	4.1e-05
		GOTERM_MF_DIRECT	GTPase activity	0.01	79	0.00081	1.4	0.8	0.022	0.021	0.00051
		GOTERM_MF_DIRECT	ubiquitin-protein transferase activity	0.01	76	4.2e-09	2	8.4e-06	3.8e-07	3.7e-07	1.8e-09
		GOTERM_MF_DIRECT	small GTPase binding	0.01	76	1.3e-06	1.7	0.0025	8.2e-05	7.8e-05	6.3e-07
		GOTERM_MF_DIRECT	protein domain specific binding	0.01	75	5.7e-09	2	1.1e-05	4.9e-07	4.7e-07	2.4e-09
		GOTERM_MF_DIRECT	nucleic acid binding	0.01	74	0.0018	1.4	0.97	0.041	0.039	0.0011
		GOTERM_MF_DIRECT	ubiquitin protein ligase activity	0.01	73	0.0023	1.4	0.99	0.053	0.05	0.0015
		GOTERM_MF_DIRECT	actin binding	0.01	72	0.0052	1.4	1	0.095	0.091	0.0035
		GOTERM_MF_DIRECT	RNA polymerase II sequence-specific DNA binding transcription factor binding	0.01	71	3.4e-14	2.5	6.8e-11	6.8e-12	6.5e-12	9.8e-15
		GOTERM_MF_DIRECT	protein C-terminus binding	0.01	64	1.2e-09	2.2	2.4e-06	1.3e-07	1.3e-07	4.4e-10
		GOTERM_MF_DIRECT	mRNA binding	0.01	62	5.4e-05	1.7	0.1	0.0021	0.002	2.8e-05
		GOTERM_MF_DIRECT	transcription corepressor activity	0.01	59	6.8e-07	1.9	0.0013	4.5e-05	4.3e-05	2.9e-07
		GOTERM_MF_DIRECT	transcription cofactor activity	0.01	58	1e-12	2.6	2e-09	1.5e-10	1.5e-10	2.7e-13
		GOTERM_MF_DIRECT	actin filament binding	0.01	57	0.00012	1.7	0.21	0.0041	0.0039	6.2e-05
		GOTERM_MF_DIRECT	structural constituent of ribosome	0.01	52	3.8e-05	1.8	0.072	0.0015	0.0015	1.8e-05
		GOTERM_MF_DIRECT	histone binding	0.01	49	0.00034	1.7	0.5	0.011	0.01	0.00018
		GOTERM_MF_DIRECT	kinase activity	0.01	49	0.009	1.4	1	0.14	0.14	0.0057
		GOTERM_MF_DIRECT	binding, bridging	0.01	48	4e-06	2	0.008	0.00023	0.00022	1.7e-06
		GOTERM_MF_DIRECT	ubiquitin binding	0.01	45	1.1e-12	3.1	2.2e-09	1.6e-10	1.5e-10	2.3e-13
		GOTERM_MF_DIRECT	protein N-terminus binding	0.01	45	1.5e-10	2.7	3e-07	1.7e-08	1.7e-08	3.8e-11
		GOTERM_MF_DIRECT	histone deacetylase binding	0.01	44	3.5e-07	2.2	0.0007	2.5e-05	2.4e-05	1.2e-07
		GOTERM_MF_DIRECT	structural molecule activity	0.01	44	0.0084	1.5	1	0.14	0.13	0.0051
		GOTERM_MF_DIRECT	structural constituent of cytoskeleton	0.01	43	1.5e-09	2.6	3e-06	1.6e-07	1.5e-07	4.1e-10
		GOTERM_MF_DIRECT	unfolded protein binding	0.01	39	3.4e-05	2	0.066	0.0014	0.0014	1.4e-05
		GOTERM_MF_DIRECT	chaperone binding	0.01	38	1.4e-06	2.3	0.0027	8.6e-05	8.2e-05	4.7e-07
		GOTERM_MF_DIRECT	protein tyrosine kinase activity	0.01	38	2.9e-06	2.2	0.0057	0.00017	0.00016	1e-06
		GOTERM_MF_DIRECT	single-stranded DNA binding	0.01	37	9.9e-06	2.1	0.019	0.00048	0.00046	3.7e-06
		GOTERM_MF_DIRECT	protein phosphatase binding	0.01	36	6e-08	2.6	0.00012	4.8e-06	4.6e-06	1.6e-08
		GOTERM_MF_DIRECT	ion channel binding	0.01	36	0.0015	1.7	0.95	0.037	0.035	0.00076
		GOTERM_MF_DIRECT	double-stranded DNA binding	0.01	35	0.00014	1.9	0.24	0.0046	0.0044	5.8e-05
		GOTERM_MF_DIRECT	protein tyrosine phosphatase activity	0.01	34	5.8e-05	2	0.11	0.0022	0.0021	2.3e-05
		GOTERM_MF_DIRECT	beta-catenin binding	0.01	30	8.6e-05	2.1	0.16	0.003	0.0029	3.2e-05
		GOTERM_MF_DIRECT	kinase binding	0.01	30	0.00061	1.9	0.7	0.018	0.017	0.00026
		GOTERM_MF_DIRECT	ATPase binding	0.01	29	6e-05	2.2	0.11	0.0022	0.0021	2.1e-05
		GOTERM_MF_DIRECT	GDP binding	0.01	28	7.8e-06	2.4	0.015	0.00039	0.00037	2.4e-06
		GOTERM_MF_DIRECT	chromatin DNA binding	0.01	28	8.2e-05	2.2	0.15	0.0029	0.0028	2.9e-05
		GOTERM_MF_DIRECT	protein binding, bridging	0.01	28	0.0067	1.7	1	0.11	0.11	0.0034
		GOTERM_MF_DIRECT	promoter-specific chromatin binding	0.01	26	4.1e-06	2.6	0.0081	0.00023	0.00022	1.1e-06
		GOTERM_MF_DIRECT	ligand-dependent nuclear receptor transcription coactivator activity	0.01	25	1.9e-06	2.8	0.0038	0.00011	0.00011	4.6e-07
		GOTERM_MF_DIRECT	virus receptor activity	0.01	25	0.00041	2.1	0.56	0.012	0.011	0.00015
		GOTERM_MF_DIRECT	calcium-dependent protein binding	0.01	25	0.005	1.8	1	0.095	0.091	0.0024
		GOTERM_MF_DIRECT	transcription corepressor binding	0.01	24	7.6e-08	3.3	0.00015	5.8e-06	5.6e-06	1.4e-08
		GOTERM_MF_DIRECT	transcription cofactor binding	0.01	22	9.2e-09	3.8	1.8e-05	7.7e-07	7.3e-07	1.2e-09
		GOTERM_MF_DIRECT	damaged DNA binding	0.01	22	0.00085	2.1	0.81	0.023	0.022	0.00031
		GOTERM_MF_DIRECT	p53 binding	0.01	22	0.0023	2	0.99	0.053	0.05	0.00095
		GOTERM_MF_DIRECT	transcription coactivator binding	0.01	21	5.5e-06	2.9	0.011	0.00029	0.00028	1.2e-06
		GOTERM_MF_DIRECT	transcription factor binding	0.01	21	0.0012	2.1	0.9	0.03	0.029	0.00043
		GOTERM_MF_DIRECT	ubiquitin-like protein transferase activity	0.01	20	3.7e-09	4.3	7.3e-06	3.7e-07	3.5e-07	3.7e-10
		GOTERM_MF_DIRECT	DNA-directed 5'-3' RNA polymerase activity	0.01	20	6.8e-07	3.4	0.0013	4.5e-05	4.3e-05	1.2e-07
		GOTERM_MF_DIRECT	ligand-dependent nuclear receptor binding	0.01	20	7e-06	3	0.014	0.00036	0.00035	1.5e-06
		GOTERM_MF_DIRECT	transmembrane receptor protein tyrosine kinase activity	0.01	20	0.00022	2.4	0.35	0.0071	0.0067	6.6e-05
		GOTERM_MF_DIRECT	nucleosomal DNA binding	0.01	19	1.4e-05	3	0.027	0.00062	0.00059	3e-06
		GOTERM_MF_DIRECT	core promoter proximal region sequence-specific DNA binding	0.01	19	0.0022	2.1	0.99	0.051	0.048	0.00081
		GOTERM_MF_DIRECT	SNARE binding	0.01	19	0.0083	1.9	1	0.14	0.13	0.0036
		GOTERM_MF_DIRECT	ubiquitin conjugating enzyme activity	0.01	18	7.1e-06	3.2	0.014	0.00036	0.00035	1.3e-06
		GOTERM_MF_DIRECT	SNAP receptor activity	0.01	18	3.9e-05	2.9	0.075	0.0016	0.0015	9e-06
		GOTERM_MF_DIRECT	non-membrane spanning protein tyrosine kinase activity	0.01	17	0.00075	2.4	0.78	0.021	0.02	0.00023
		GOTERM_MF_DIRECT	transferase activity, transferring acyl groups	0.01	17	0.0051	2.1	1	0.095	0.091	0.0019
		GOTERM_MF_DIRECT	protein kinase C binding	0.01	17	0.0091	2	1	0.14	0.14	0.0037
		GOTERM_MF_DIRECT	tau protein binding	0.01	16	0.0014	2.4	0.93	0.035	0.033	0.00042
		GOTERM_MF_DIRECT	phosphotyrosine binding	0.01	16	0.0046	2.2	1	0.088	0.084	0.0017
		GOTERM_MF_DIRECT	E-box binding	0.01	16	0.0057	2.1	1	0.1	0.096	0.0021
		GOTERM_MF_DIRECT	histone acetyltransferase activity	0.01	15	0.00019	2.9	0.32	0.0064	0.0061	4.3e-05
		GOTERM_MF_DIRECT	phosphoprotein binding	0.01	15	0.0011	2.5	0.88	0.028	0.027	0.0003
		GOTERM_MF_DIRECT	Hsp90 protein binding	0.01	15	0.0051	2.2	1	0.095	0.091	0.0018
		GOTERM_MF_DIRECT	kinesin binding	0.01	15	0.0097	2.1	1	0.15	0.14	0.0037
		GOTERM_MF_DIRECT	thyroid hormone receptor binding	0.01	14	0.00025	3	0.39	0.008	0.0076	5.4e-05
		GOTERM_MF_DIRECT	cyclin binding	0.01	14	0.0015	2.6	0.95	0.036	0.035	0.0004
		GOTERM_MF_DIRECT	disordered domain specific binding	0.01	14	0.0026	2.4	0.99	0.057	0.054	0.00078
		GOTERM_MF_DIRECT	miRNA binding	0.01	14	0.0026	2.4	0.99	0.057	0.054	0.00078
		GOTERM_MF_DIRECT	DNA-dependent ATPase activity	0.01	14	0.0044	2.3	1	0.085	0.081	0.0014
		GOTERM_MF_DIRECT	estrogen receptor binding	0.01	14	0.0088	2.2	1	0.14	0.14	0.0032
		GOTERM_MF_DIRECT	1-acylglycerol-3-phosphate O-acyltransferase activity	0.01	13	1.4e-05	4	0.027	0.00062	0.00059	1.7e-06
		GOTERM_MF_DIRECT	GTPase binding	0.01	13	0.0036	2.5	1	0.073	0.07	0.0011
		GOTERM_MF_DIRECT	polyubiquitin binding	0.01	13	0.0036	2.5	1	0.073	0.07	0.0011
		GOTERM_MF_DIRECT	misfolded protein binding	0.01	12	0.0028	2.7	1	0.058	0.056	0.00073
		GOTERM_MF_DIRECT	NF-kappaB binding	0.01	12	0.0085	2.3	1	0.14	0.13	0.0027
		GOTERM_MF_DIRECT	RNA polymerase III activity	0.01	11	2.5e-05	4.4	0.049	0.0011	0.001	2.5e-06
		GOTERM_MF_DIRECT	RNA polymerase II core promoter sequence-specific DNA binding	0.01	11	0.00032	3.6	0.47	0.0099	0.0095	5.2e-05
		GOTERM_MF_DIRECT	zinc ion transmembrane transporter activity	0.01	11	0.0027	2.8	1	0.058	0.055	0.00065
		GOTERM_MF_DIRECT	calcium-dependent protein kinase C activity	0.01	10	0.0002	4	0.33	0.0066	0.0063	2.5e-05
		GOTERM_MF_DIRECT	histone deacetylase activity	0.01	10	0.00064	3.6	0.72	0.018	0.017	0.0001
		GOTERM_MF_DIRECT	proline-rich region binding	0.01	10	0.00064	3.6	0.72	0.018	0.017	0.0001
		GOTERM_MF_DIRECT	phosphatidylinositol 3-kinase binding	0.01	10	0.0011	3.4	0.88	0.028	0.027	0.00019
		GOTERM_MF_DIRECT	ubiquitin-specific protease binding	0.01	10	0.0025	3.1	0.99	0.056	0.053	0.00053
		GOTERM_MF_DIRECT	phospholipase binding	0.01	10	0.0052	2.8	1	0.095	0.091	0.0013
		GOTERM_MF_DIRECT	R-SMAD binding	0.01	10	0.0072	2.7	1	0.12	0.11	0.0019
		GOTERM_MF_DIRECT	retinoic acid receptor binding	0.01	8	0.0015	4	0.95	0.037	0.035	0.0002
		GOTERM_MF_DIRECT	protein kinase C activity	0.01	8	0.0026	3.7	0.99	0.057	0.055	0.00041
		GOTERM_MF_DIRECT	ribosomal large subunit binding	0.01	8	0.0043	3.4	1	0.085	0.081	0.00075
		GOTERM_MF_DIRECT	vitamin D receptor binding	0.01	8	0.0043	3.4	1	0.085	0.081	0.00075
		GOTERM_MF_DIRECT	nitric-oxide synthase binding	0.01	8	0.0043	3.4	1	0.085	0.081	0.00075
		GOTERM_MF_DIRECT	myosin V binding	0.01	8	0.0066	3.2	1	0.11	0.11	0.0013
		GOTERM_MF_DIRECT	lamin binding	0.01	8	0.0098	3	1	0.15	0.15	0.0021
		GOTERM_MF_DIRECT	G-rich strand telomeric DNA binding	0.01	7	0.0016	4.5	0.96	0.039	0.037	0.00016
		GOTERM_MF_DIRECT	RAGE receptor binding	0.01	7	0.0031	4.1	1	0.065	0.062	0.00039
		GOTERM_MF_DIRECT	ion binding	0.01	7	0.0031	4.1	1	0.065	0.062	0.00039
		GOTERM_MF_DIRECT	RNA 7-methylguanosine cap binding	0.01	7	0.0054	3.8	1	0.096	0.092	0.00081
		GOTERM_MF_DIRECT	NAD-dependent histone deacetylase activity (H3-K14 specific)	0.01	7	0.0054	3.8	1	0.096	0.092	0.00081
		GOTERM_MF_DIRECT	RNA polymerase I activity	0.01	7	0.0054	3.8	1	0.096	0.092	0.00081
		GOTERM_MF_DIRECT	metal ion transmembrane transporter activity	0.01	7	0.0088	3.5	1	0.14	0.14	0.0015
		GOTERM_MF_DIRECT	ubiquitin-protein transferase activator activity	0.01	6	0.0014	5.5	0.94	0.036	0.034	8.3e-05
		GOTERM_MF_DIRECT	U4 snRNA binding	0.01	6	0.0065	4.3	1	0.11	0.11	0.00075
		GOTERM_MF_DIRECT	calcium-transporting ATPase activity	0.01	6	0.0065	4.3	1	0.11	0.11	0.00075
		GOTERM_MF_DIRECT	aryl hydrocarbon receptor binding	0.01	6	0.0065	4.3	1	0.11	0.11	0.00075

## Sheet: S8
		KEGG PATHWAY ANALYSIS OF LEVEL-1 + LEVEL-2 HUB PROTEINS WITH EASE SCORE: 0.01
		Sl#	Category	Term	EASE	Gene Count	P-Value	Fold Enrichment	Bonferroni	Benjamini	FDR	Fisher Exact
		1	KEGG_PATHWAY	Pathways in cancer	0.01	156	5.1e-09	1.5	1.7e-06	1.9e-07	1.2e-07	2.9e-09
		2	KEGG_PATHWAY	Pathways of neurodegeneration - multiple diseases	0.01	148	1.8e-10	1.6	6.1e-08	1e-08	6.1e-09	9.3e-11
		3	KEGG_PATHWAY	Alzheimer disease	0.01	119	1.7e-08	1.6	5.9e-06	3.7e-07	2.2e-07	9.1e-09
		4	KEGG_PATHWAY	Amyotrophic lateral sclerosis	0.01	115	9.5e-09	1.6	3.2e-06	2.5e-07	1.5e-07	4.8e-09
		5	KEGG_PATHWAY	Parkinson disease	0.01	106	4.5e-15	2.1	1.5e-12	7.5e-13	4.6e-13	1.6e-15
		6	KEGG_PATHWAY	Huntington disease	0.01	100	1.5e-08	1.7	5.1e-06	3.4e-07	2e-07	7.3e-09
		7	KEGG_PATHWAY	Human papillomavirus infection	0.01	88	0.00074	1.4	0.22	0.0033	0.002	0.00048
		8	KEGG_PATHWAY	Prion disease	0.01	88	2.4e-07	1.7	8.2e-05	3.6e-06	2.2e-06	1.2e-07
		9	KEGG_PATHWAY	MicroRNAs in cancer	0.01	86	0.00019	1.4	0.064	0.001	0.0006	0.00012
		10	KEGG_PATHWAY	Shigellosis	0.01	83	7.6e-08	1.8	2.6e-05	1.2e-06	7.4e-07	3.5e-08
		11	KEGG_PATHWAY	MAPK signaling pathway	0.01	82	0.00023	1.5	0.075	0.0012	0.00069	0.00014
		12	KEGG_PATHWAY	Viral carcinogenesis	0.01	81	1.3e-11	2.1	4.5e-09	1.1e-09	6.8e-10	4.8e-12
		13	KEGG_PATHWAY	Human cytomegalovirus infection	0.01	80	8.2e-09	1.9	2.8e-06	2.3e-07	1.4e-07	3.5e-09
		14	KEGG_PATHWAY	Human T-cell leukemia virus 1 infection	0.01	80	4.1e-09	1.9	1.4e-06	1.7e-07	1e-07	1.7e-09
		15	KEGG_PATHWAY	Salmonella infection	0.01	79	2.2e-06	1.7	0.00073	2.1e-05	1.3e-05	1.1e-06
		16	KEGG_PATHWAY	Protein processing in endoplasmic reticulum	0.01	79	1.6e-15	2.4	5.3e-13	5.4e-13	3.3e-13	4.3e-16
		17	KEGG_PATHWAY	Endocytosis	0.01	75	4.1e-05	1.6	0.014	0.00026	0.00016	2.3e-05
		18	KEGG_PATHWAY	Human immunodeficiency virus 1 infection	0.01	74	7.6e-08	1.8	2.6e-05	1.2e-06	7.4e-07	3.3e-08
		19	KEGG_PATHWAY	Chemical carcinogenesis - receptor activation	0.01	69	3.9e-06	1.7	0.0013	3.4e-05	2e-05	1.9e-06
		20	KEGG_PATHWAY	Proteoglycans in cancer	0.01	69	1e-06	1.8	0.00035	1.2e-05	7.5e-06	4.7e-07
		21	KEGG_PATHWAY	Chemical carcinogenesis - reactive oxygen species	0.01	66	0.00017	1.5	0.056	0.00092	0.00056	9.5e-05
		22	KEGG_PATHWAY	Lipid and atherosclerosis	0.01	65	9.9e-05	1.6	0.033	0.00056	0.00034	5.3e-05
		23	KEGG_PATHWAY	Kaposi sarcoma-associated herpesvirus infection	0.01	64	5.6e-06	1.7	0.0019	4.6e-05	2.8e-05	2.7e-06
		24	KEGG_PATHWAY	Regulation of actin cytoskeleton	0.01	64	0.0012	1.5	0.32	0.0047	0.0029	0.00069
		25	KEGG_PATHWAY	Thermogenesis	0.01	64	0.0016	1.4	0.43	0.006	0.0036	0.001
		26	KEGG_PATHWAY	Epstein-Barr virus infection	0.01	63	4.7e-05	1.6	0.016	0.00029	0.00018	2.4e-05
		27	KEGG_PATHWAY	Pathogenic Escherichia coli infection	0.01	62	4e-05	1.6	0.014	0.00026	0.00016	2.1e-05
		28	KEGG_PATHWAY	Spliceosome	0.01	62	2.6e-10	2.2	8.7e-08	1.2e-08	7.5e-09	8.4e-11
		29	KEGG_PATHWAY	Cellular senescence	0.01	61	1.2e-08	2	4e-06	2.9e-07	1.7e-07	4.4e-09
		30	KEGG_PATHWAY	Ubiquitin mediated proteolysis	0.01	61	1.5e-10	2.2	5.1e-08	1e-08	6.1e-09	4.8e-11
		31	KEGG_PATHWAY	Transcriptional misregulation in cancer	0.01	60	8.1e-05	1.6	0.027	0.00046	0.00028	4.2e-05
		32	KEGG_PATHWAY	Thyroid hormone signaling pathway	0.01	59	5.2e-13	2.5	1.8e-10	5.8e-11	3.5e-11	1.3e-13
		33	KEGG_PATHWAY	cAMP signaling pathway	0.01	58	0.0086	1.4	0.95	0.027	0.016	0.0056
		34	KEGG_PATHWAY	Spinocerebellar ataxia	0.01	58	6e-09	2.1	2e-06	2e-07	1.2e-07	2.1e-09
		35	KEGG_PATHWAY	Diabetic cardiomyopathy	0.01	57	0.002	1.5	0.49	0.0069	0.0041	0.0012
		36	KEGG_PATHWAY	Alcoholism	0.01	56	0.00041	1.6	0.13	0.0019	0.0012	0.00023
		37	KEGG_PATHWAY	Autophagy - animal	0.01	55	7.5e-08	2	2.5e-05	1.2e-06	7.4e-07	2.8e-08
		38	KEGG_PATHWAY	Hepatitis B	0.01	53	5.2e-05	1.7	0.017	0.00031	0.00019	2.5e-05
		39	KEGG_PATHWAY	Tuberculosis	0.01	53	0.00093	1.5	0.27	0.0039	0.0024	0.00052
		40	KEGG_PATHWAY	Apoptosis	0.01	53	1.4e-07	2	4.7e-05	2.1e-06	1.3e-06	5.2e-08
		41	KEGG_PATHWAY	Axon guidance	0.01	53	0.0012	1.5	0.34	0.0049	0.003	0.00069
		42	KEGG_PATHWAY	Tight junction	0.01	53	0.00017	1.6	0.057	0.00092	0.00056	8.9e-05
		43	KEGG_PATHWAY	Estrogen signaling pathway	0.01	52	6.3e-07	2	0.00021	8.2e-06	5e-06	2.5e-07
		44	KEGG_PATHWAY	Hepatocellular carcinoma	0.01	52	0.00029	1.6	0.093	0.0014	0.00083	0.00015
		45	KEGG_PATHWAY	Neutrophil extracellular trap formation	0.01	52	0.0056	1.4	0.85	0.018	0.011	0.0034
		46	KEGG_PATHWAY	Neurotrophin signaling pathway	0.01	51	6.5e-09	2.2	2.2e-06	2e-07	1.2e-07	2.1e-09
		47	KEGG_PATHWAY	Insulin signaling pathway	0.01	50	3.1e-06	1.9	0.0011	2.9e-05	1.7e-05	1.3e-06
		48	KEGG_PATHWAY	cGMP-PKG signaling pathway	0.01	49	0.0016	1.5	0.42	0.006	0.0036	0.0009
		49	KEGG_PATHWAY	FoxO signaling pathway	0.01	49	1.8e-06	2	0.0006	1.9e-05	1.1e-05	7e-07
		50	KEGG_PATHWAY	Non-alcoholic fatty liver disease	0.01	49	0.00026	1.6	0.084	0.0013	0.00077	0.00013
		51	KEGG_PATHWAY	Phagosome	0.01	49	0.00015	1.7	0.051	0.00086	0.00052	7.6e-05
		52	KEGG_PATHWAY	Necroptosis	0.01	47	0.0017	1.5	0.44	0.0062	0.0037	0.00095
		53	KEGG_PATHWAY	Cell cycle	0.01	46	1e-05	1.9	0.0035	7.4e-05	4.5e-05	4.3e-06
		54	KEGG_PATHWAY	Nucleocytoplasmic transport	0.01	46	5e-08	2.2	1.7e-05	9.4e-07	5.7e-07	1.6e-08
		55	KEGG_PATHWAY	mTOR signaling pathway	0.01	45	0.0036	1.5	0.71	0.012	0.0072	0.0021
		56	KEGG_PATHWAY	Sphingolipid signaling pathway	0.01	45	3.6e-06	2	0.0012	3.2e-05	1.9e-05	1.4e-06
		57	KEGG_PATHWAY	Prostate cancer	0.01	43	3.7e-08	2.3	1.3e-05	7.4e-07	4.5e-07	1.1e-08
		58	KEGG_PATHWAY	Adrenergic signaling in cardiomyocytes	0.01	43	0.0051	1.5	0.82	0.017	0.01	0.0029
		59	KEGG_PATHWAY	Yersinia infection	0.01	43	0.00077	1.6	0.23	0.0034	0.002	0.00039
		60	KEGG_PATHWAY	Growth hormone synthesis, secretion and action	0.01	42	6.6e-05	1.8	0.022	0.00039	0.00024	2.9e-05
		61	KEGG_PATHWAY	Insulin resistance	0.01	41	9.5e-06	2	0.0032	7e-05	4.2e-05	3.6e-06
		62	KEGG_PATHWAY	AMPK signaling pathway	0.01	41	0.00018	1.8	0.06	0.00095	0.00057	8.3e-05
		63	KEGG_PATHWAY	Dopaminergic synapse	0.01	41	0.0013	1.6	0.36	0.0051	0.0031	0.00067
		64	KEGG_PATHWAY	Signaling pathways regulating pluripotency of stem cells	0.01	41	0.0063	1.5	0.88	0.02	0.012	0.0036
		65	KEGG_PATHWAY	Endocrine resistance	0.01	40	1.6e-06	2.1	0.00053	1.8e-05	1.1e-05	5.4e-07
		66	KEGG_PATHWAY	Glucagon signaling pathway	0.01	40	1.9e-05	1.9	0.0063	0.00013	8e-05	7.4e-06
		67	KEGG_PATHWAY	HIF-1 signaling pathway	0.01	39	7.4e-05	1.9	0.025	0.00043	0.00026	3.1e-05
		68	KEGG_PATHWAY	Colorectal cancer	0.01	36	2.9e-06	2.2	0.00099	2.7e-05	1.7e-05	9.6e-07
		69	KEGG_PATHWAY	Longevity regulating pathway	0.01	36	7.3e-06	2.1	0.0025	5.8e-05	3.5e-05	2.6e-06
		70	KEGG_PATHWAY	Parathyroid hormone synthesis, secretion and action	0.01	36	0.00046	1.8	0.14	0.0021	0.0013	0.00021
		71	KEGG_PATHWAY	Chronic myeloid leukemia	0.01	35	2.9e-07	2.4	9.7e-05	4e-06	2.4e-06	8e-08
		72	KEGG_PATHWAY	ErbB signaling pathway	0.01	35	6.4e-06	2.1	0.0022	5.1e-05	3.1e-05	2.2e-06
		73	KEGG_PATHWAY	Glioma	0.01	34	6.8e-07	2.4	0.00023	8.6e-06	5.2e-06	2e-07
		74	KEGG_PATHWAY	Aldosterone synthesis and secretion	0.01	33	0.00099	1.8	0.28	0.0041	0.0025	0.00045
		75	KEGG_PATHWAY	Central carbon metabolism in cancer	0.01	33	3.5e-07	2.5	0.00012	4.7e-06	2.8e-06	9.3e-08
		76	KEGG_PATHWAY	C-type lectin receptor signaling pathway	0.01	33	0.0029	1.7	0.63	0.0099	0.006	0.0015
		77	KEGG_PATHWAY	EGFR tyrosine kinase inhibitor resistance	0.01	33	8.7e-06	2.2	0.0029	6.5e-05	3.9e-05	2.9e-06
		78	KEGG_PATHWAY	Fc gamma R-mediated phagocytosis	0.01	32	0.0017	1.7	0.44	0.0062	0.0037	0.00082
		79	KEGG_PATHWAY	Gap junction	0.01	32	0.00027	1.9	0.087	0.0013	0.00078	0.00011
		80	KEGG_PATHWAY	Non-small cell lung cancer	0.01	31	8.4e-06	2.2	0.0028	6.5e-05	3.9e-05	2.7e-06
		81	KEGG_PATHWAY	Small cell lung cancer	0.01	31	0.0014	1.8	0.38	0.0055	0.0033	0.00066
		82	KEGG_PATHWAY	GnRH signaling pathway	0.01	31	0.0017	1.7	0.44	0.0062	0.0037	0.00081
		83	KEGG_PATHWAY	Long-term potentiation	0.01	31	1.4e-06	2.4	0.00047	1.6e-05	9.8e-06	3.9e-07
		84	KEGG_PATHWAY	Pancreatic cancer	0.01	31	3e-05	2.1	0.01	0.0002	0.00012	1e-05
		85	KEGG_PATHWAY	PD-L1 expression and PD-1 checkpoint pathway in cancer	0.01	31	0.00078	1.8	0.23	0.0034	0.002	0.00034
		86	KEGG_PATHWAY	Acute myeloid leukemia	0.01	30	4.8e-06	2.3	0.0016	4.1e-05	2.5e-05	1.4e-06
		87	KEGG_PATHWAY	Mitophagy - animal	0.01	30	2.6e-05	2.2	0.0087	0.00018	0.00011	8.6e-06
		88	KEGG_PATHWAY	Renal cell carcinoma	0.01	29	3e-05	2.2	0.01	0.0002	0.00012	9.8e-06
		89	KEGG_PATHWAY	Endometrial cancer	0.01	28	1.8e-06	2.5	0.00062	1.9e-05	1.1e-05	4.7e-07
		90	KEGG_PATHWAY	Adherens junction	0.01	27	0.00041	2	0.13	0.0019	0.0012	0.00016
		91	KEGG_PATHWAY	Gastric acid secretion	0.01	27	0.0013	1.9	0.36	0.0052	0.0031	0.00057
		92	KEGG_PATHWAY	Insulin secretion	0.01	27	0.0088	1.6	0.95	0.027	0.016	0.0044
		93	KEGG_PATHWAY	Platinum drug resistance	0.01	26	0.0016	1.9	0.42	0.006	0.0036	0.00068
		94	KEGG_PATHWAY	Amphetamine addiction	0.01	25	0.0016	1.9	0.41	0.0059	0.0036	0.00064
		95	KEGG_PATHWAY	Melanoma	0.01	25	0.003	1.8	0.64	0.01	0.0061	0.0013
		96	KEGG_PATHWAY	Antigen processing and presentation	0.01	25	0.0092	1.7	0.96	0.028	0.017	0.0045
		97	KEGG_PATHWAY	Adipocytokine signaling pathway	0.01	24	0.0036	1.8	0.71	0.012	0.0072	0.0016
		98	KEGG_PATHWAY	Longevity regulating pathway - multiple species	0.01	24	0.00071	2	0.21	0.0032	0.0019	0.00026
		99	KEGG_PATHWAY	p53 signaling pathway	0.01	24	0.0078	1.7	0.93	0.024	0.015	0.0037
		100	KEGG_PATHWAY	Epithelial cell signaling in Helicobacter pylori infection	0.01	23	0.0095	1.7	0.96	0.029	0.017	0.0045
		101	KEGG_PATHWAY	Vibrio cholerae infection	0.01	22	0.00016	2.3	0.054	0.00089	0.00054	5e-05
		102	KEGG_PATHWAY	Thyroid cancer	0.01	21	2.2e-06	3	0.00074	2.1e-05	1.3e-05	4.1e-07
		103	KEGG_PATHWAY	Endocrine and other factor-regulated calcium reabsorption	0.01	21	0.0012	2.1	0.34	0.0049	0.003	0.00043
		104	KEGG_PATHWAY	Vasopressin-regulated water reabsorption	0.01	20	0.00022	2.4	0.07	0.0011	0.00066	6.2e-05
		105	KEGG_PATHWAY	Bladder cancer	0.01	18	0.00081	2.3	0.24	0.0035	0.0021	0.00025
		106	KEGG_PATHWAY	Proteasome	0.01	18	0.0036	2	0.7	0.012	0.0072	0.0013
		107	KEGG_PATHWAY	RNA polymerase	0.01	18	4.9e-05	2.8	0.016	0.0003	0.00018	1.1e-05
		108	KEGG_PATHWAY	Basal transcription factors	0.01	17	0.0071	2	0.91	0.022	0.014	0.0027
		109	KEGG_PATHWAY	Ferroptosis	0.01	17	0.0024	2.2	0.56	0.0084	0.0051	0.00082
		110	KEGG_PATHWAY	Protein export	0.01	16	1.7e-06	3.6	0.00056	1.8e-05	1.1e-05	1.9e-07
		111	KEGG_PATHWAY	Autophagy - other	0.01	15	0.0012	2.4	0.34	0.0049	0.003	0.00034
		112	KEGG_PATHWAY	SNARE interactions in vesicular transport	0.01	15	0.0018	2.4	0.45	0.0063	0.0038	0.00051

## Sheet: S9
		IDENTIFIED TRANSCRIPTION FACTORS
		Sl#	Transcription Factors	In L-1 Hub ?	In L-2 Hub ?	In Disease ?
		1	ADNP	NO	YES	NO
		2	AIRE	NO	YES	NO
		3	AR	NO	YES	NO
		4	ARID3A	NO	YES	YES
		5	ARID5A	NO	YES	NO
		6	ARNTL	NO	YES	NO
		7	ATF2	NO	YES	YES
		8	ATF3	NO	YES	NO
		9	ATF4	NO	YES	YES
		10	BACH1	NO	YES	YES
		11	BCL11A	NO	YES	NO
		12	BCL6	NO	YES	YES
		13	BPTF	NO	YES	YES
		14	CDC5L	NO	YES	YES
		15	CEBPA	NO	YES	YES
		16	CEBPB	NO	YES	NO
		17	CENPA	NO	YES	YES
		18	CENPB	NO	YES	YES
		19	CHAMP1	NO	YES	YES
		20	CIC	NO	YES	NO
		21	CPEB1	NO	YES	NO
		22	CREB1	NO	YES	YES
		23	CREB3	NO	YES	YES
		24	CREB5	NO	YES	YES
		25	CRX	NO	YES	NO
		26	CXXC1	NO	YES	NO
		27	DACH1	NO	YES	NO
		28	DDIT3	NO	YES	YES
		29	DUX4	NO	YES	NO
		30	E2F1	NO	YES	YES
		31	E2F6	NO	YES	NO
		32	ELF1	NO	YES	NO
		33	ELF2	NO	YES	NO
		34	ELF4	NO	YES	NO
		35	ELK1	NO	YES	NO
		36	ELK3	NO	YES	YES
		37	EN1	NO	YES	NO
		38	EPAS1	NO	YES	YES
		39	ERG	NO	YES	YES
		40	ESR1	NO	YES	YES
		41	ESR2	NO	YES	YES
		42	ESRRB	NO	YES	NO
		43	ETS1	NO	YES	YES
		44	ETV3	NO	YES	YES
		45	FEV	NO	YES	NO
		46	FOS	NO	YES	YES
		47	FOXA1	NO	YES	NO
		48	FOXB1	NO	YES	NO
		49	FOXH1	NO	YES	NO
		50	FOXL1	NO	YES	NO
		51	FOXM1	NO	YES	NO
		52	FOXO1	NO	YES	YES
		53	FOXO3	NO	YES	YES
		54	FOXP1	NO	YES	NO
		55	FOXQ1	NO	YES	NO
		56	GABPA	NO	YES	NO
		57	GATA1	NO	YES	NO
		58	GATA2	NO	YES	NO
		59	GATA3	NO	YES	NO
		60	GATAD2A	NO	YES	YES
		61	GATAD2B	NO	YES	NO
		62	GFI1B	NO	YES	NO
		63	GLI1	NO	YES	NO
		64	GLI4	NO	YES	NO
		65	GLIS2	NO	YES	NO
		66	GTF2B	NO	YES	YES
		67	GTF2I	NO	YES	YES
		68	HBP1	NO	YES	NO
		69	HEY1	NO	YES	NO
		70	HIF1A	NO	YES	YES
		71	HIVEP1	NO	YES	NO
		72	HMBOX1	NO	YES	NO
		73	HMG20A	NO	YES	NO
		74	HMGA1	NO	YES	NO
		75	HNF1B	NO	YES	NO
		76	HNF4A	NO	YES	NO
		77	HOXA1	NO	YES	NO
		78	HOXB5	NO	YES	NO
		79	HOXC8	NO	YES	NO
		80	HSF1	NO	YES	YES
		81	IKZF1	NO	YES	NO
		82	IRF2	NO	YES	NO
		83	JUNB	NO	YES	YES
		84	KDM2B	NO	YES	NO
		85	KMT2A	NO	YES	NO
		86	KMT2B	NO	YES	NO
		87	L3MBTL1	NO	YES	NO
		88	LHX1	NO	YES	NO
		89	LHX2	NO	YES	YES
		90	LHX3	NO	YES	NO
		91	LHX4	NO	YES	NO
		92	LIN28A	NO	YES	NO
		93	LIN28B	NO	YES	YES
		94	LTF	NO	YES	YES
		95	MAFB	NO	YES	NO
		96	MAX	NO	YES	YES
		97	MBD2	NO	YES	NO
		98	MECOM	NO	YES	NO
		99	MEOX1	NO	YES	NO
		100	MEOX2	NO	YES	YES
		101	MTF1	NO	YES	NO
		102	MTF2	NO	YES	NO
		103	MYB	NO	YES	YES
		104	MYC	NO	YES	YES
		105	MYOD1	NO	YES	NO
		106	NANOG	NO	YES	NO
		107	NCOA1	NO	YES	NO
		108	NCOA2	NO	YES	YES
		109	NEUROG3	NO	YES	NO
		110	NFATC1	NO	YES	NO
		111	NFATC2	NO	YES	YES
		112	NFIA	NO	YES	NO
		113	NFYC	NO	YES	NO
		114	NKX2-1	NO	YES	NO
		115	NME2	NO	YES	NO
		116	NPAS1	NO	YES	YES
		117	NR3C1	NO	YES	YES
		118	NR4A1	NO	YES	NO
		119	OTX1	NO	YES	NO
		120	PATZ1	NO	YES	NO
		121	PAX6	NO	YES	YES
		122	PAX8	NO	YES	NO
		123	PAX9	NO	YES	NO
		124	PCGF2	NO	YES	NO
		125	PCGF6	NO	YES	NO
		126	PHF1	NO	YES	YES
		127	PITX1	NO	YES	YES
		128	POU2F1	NO	YES	NO
		129	POU5F1	NO	YES	NO
		130	POU6F2	NO	YES	NO
		131	PPARD	NO	YES	YES
		132	PPARG	NO	YES	YES
		133	PRDM16	NO	YES	YES
		134	PURB	NO	YES	NO
		135	PURG	NO	YES	NO
		136	RARA	NO	YES	YES
		137	RBPJ	NO	YES	YES
		138	RELA	NO	YES	YES
		139	REST	NO	YES	NO
		140	RHOXF2	NO	YES	NO
		141	RUNX1	NO	YES	YES
		142	RXRA	NO	YES	YES
		143	SAFB	NO	YES	NO
		144	SATB1	NO	YES	NO
		145	SETDB1	NO	YES	NO
		146	SKI	NO	YES	YES
		147	SKIL	NO	YES	NO
		148	SMAD1	NO	YES	NO
		149	SMAD4	NO	YES	YES
		150	SMAD9	NO	YES	NO
		151	SNAI1	NO	YES	YES
		152	SOHLH1	NO	YES	NO
		153	SOX15	NO	YES	NO
		154	SOX2	NO	YES	NO
		155	SOX5	NO	YES	YES
		156	SOX6	NO	YES	YES
		157	SP1	NO	YES	YES
		158	SP110	NO	YES	NO
		159	SP7	NO	YES	NO
		160	STAT3	NO	YES	YES
		161	STAT5A	NO	YES	YES
		162	TAL1	NO	YES	NO
		163	TBP	NO	YES	NO
		164	TCF3	NO	YES	NO
		165	TCF7L2	NO	YES	YES
		166	TEAD2	NO	YES	NO
		167	TERF2	NO	YES	NO
		168	TET2	NO	YES	NO
		169	TFAP4	NO	YES	NO
		170	TFDP1	NO	YES	YES
		171	THAP1	NO	YES	YES
		172	THRA	NO	YES	YES
		173	TLX1	NO	YES	NO
		174	TLX2	NO	YES	NO
		175	TLX3	NO	YES	NO
		176	TP63	NO	YES	NO
		177	TP73	NO	YES	NO
		178	TRPS1	NO	YES	NO
		179	VDR	NO	YES	NO
		180	YBX2	NO	YES	NO
		181	ZBTB1	NO	YES	NO
		182	ZBTB10	NO	YES	NO
		183	ZBTB16	NO	YES	YES
		184	ZBTB21	NO	YES	NO
		185	ZBTB24	NO	YES	NO
		186	ZBTB38	NO	YES	YES
		187	ZBTB47	NO	YES	NO
		188	ZBTB48	NO	YES	NO
		189	ZBTB7A	NO	YES	NO
		190	ZEB1	NO	YES	NO
		191	ZGPAT	NO	YES	NO
		192	ZIC1	NO	YES	NO
		193	ZNF131	NO	YES	NO
		194	ZNF263	NO	YES	NO
		195	ZNF281	NO	YES	YES
		196	ZNF326	NO	YES	YES
		197	ZNF408	NO	YES	NO
		198	ZNF414	NO	YES	NO
		199	ZNF417	NO	YES	NO
		200	ZNF444	NO	YES	NO
		201	ZNF467	NO	YES	YES
		202	ZNF587	NO	YES	NO
		203	ZNF609	NO	YES	NO
		204	ZNF688	NO	YES	NO
		205	ZNF76	NO	YES	NO
		206	ZNF777	NO	YES	NO
		TOTAL		0	206	71

## Sheet: S10
		MAPPING OF LEVEL1 + LEVEL-2 HUB PROTEINS WITH COMBINATION OF CARDIOVASCULAR, HEMATOLOGIC, NEUROPSYCHIATRIC AND RESPIRATORY DISORDERS
		Cardiovascular	Hematologic	Neuropsychiatric	Respiratory	Neuropsychiatric Respiratory	Hematologic Respiratory	Hematologic Neuropsychiatric	Cardiovascular Respiratory	Cardiovascular Neuropsychiatric	Cardiovascular Hematologic	Hematologic Neuropsychiatric Respiratory	Cardiovascular Neuropsychiatric Respiratory	Cardiovascular Hematologic Respiratory	Cardiovascular Hematologic Neuropsychiatric	Cardiovascular Hematologic Neuropsychiatric Respiratory
		ASPH	BIRC5	AAAS	ABCA3	ACOT7	CCNE1	ABCE1	ACTB	ADCY9	NDUFA4	ANXA2	ATP2A2	TPM1	CREB1	PTEN
		ATF2	BMI1	ABHD12	ABI2	ACTL6A	RET	ACAD11	ATF6B	ADRB2		ATF6	CALM2	CCND1	ABL1	BCL2
		ATP1A1	CDC14A	ACSL3	ACTA2	ARAF	RPS27L	ACBD5	CAMK2D	CALM1		BBS2	FYN		CALM3	RAF1
		ATP1A3	CDC25A	ACTN1	ADIPOR1	ARPC2	RAD51	ACTR10	COX6C	CALML3		BIRC3	GNAI3		MAPK14	ITGAV
		ATP1B1	CHEK1	ADRM1	AGPAT3	BIRC2	SMAD4	ACTR3	CRYAB	CAMK2A		CD44	HLA-B		PRKACB	ATF4
		ATP1B3	CUL2	ALDH2	AGPAT6	BMP4		ADAM17	DSP	CREB5		CDK5RAP2	HLA-DPA1		CAMK2G
		ATP2A1	DNAJC15	ALDOA	ALDH3A2	BRAF		ADD3	ESR1	CYC1		CDK6	HLA-DQA1		ITGA4
		ATP2B1	HINT1	ANPEP	ANKFY1	CANT1		AHCTF1	HLA-DRB1	DSG2		EGFR	HLA-DRA
		ATP2B2	KIF23	APLP2	ANTXR1	CAPN2		ALG3	ITGB5	GNAI1		EIF2S1	ICAM1
		ATP2B4	MDM4	APOE	AQP3	CDKN1B		ANKS1A	JUP	GNAS		ERBB2	ITGA3
		CAMK2B	MYB	APP	ARID3A	CIRBP		ANO6	LMNA	HLA-A		FAM174A	ITGA6
		COX5B	PDCD4	ARF3	ARL13B	CREBBP		APPL2	NDUFA12	HLA-C		HIF1A	MAPK3
		CREB3	SIAH1	ARHGEF2	ARV1	CXCR4		ARF4	NDUFA5	MTOR		HMOX1	PRKCA
		CXADR	SNRPD2	ARRB1	ATP6V1B2	DNAJC5		ARF5	NDUFB5	PPP2CB		IL6ST	PRKCB
		CYBA	UQCRQ	ASPM	ATP7A	EP300		ARF6	NDUFS4	PPP2R1B		IL7R	TAZ
		DAG1		ATG3	ATPIF1	FADD		ARG1	PPIF	PPP2R2D		ITPRIP	TNF
		EIF4G1		ATP6V0C	AXL	FASLG		ARL2	PRKCD	SDHA		JAK1	TPM4
		EMD		AURKAIP1	BAD	FKBP5		ATAD3A	RELA	SLC2A1		LPCAT1	VDAC1
		G6PD		B2M	BAG2	FLNA		ATP11C	SMAD2	TTN		LRP5
		GATAD1		BANP	BARD1	GK		ATP13A3	TPM2			MAP4K4
		INS		BPTF	BASP1	GOPC		B3GNT2	TPM3			MRPL17
		IRS1		BRI3BP	BAX	GSN		BACH1				MRPL27
		LRP6		BRMS1	BCL2L1	HDAC3		BAG5				MYC
		LRP8		C21ORF33	BCL6	HDAC4		BRD3				NIP7
		MPC2		C7ORF50	CALU	HRAS		C1ORF109				PHC2
		NDUFA10		CACNA1A	CBR1	IMMP1L		CBLB				PINK1
		NDUFA13		CBLN4	CBX3	IVNS1ABP		CCDC59				POLR3H
		NDUFA6		CBS	CBX5	KRAS		CCDC85B				PPP4C
		NDUFAB1		CCDC12	CBY1	LASP1		CCNC				PSMD10
		NDUFB3		CCDC47	CCDC90B	LMNB1		CCND2				PTMA
		NDUFS1		CCNF	CCNA2	LPAR2		CD274				PTPN2
		NDUFS2		CDC5L	CDC7	LTF		CDC25B				PTRH2
		NDUFS6		CEBPA	CDK2AP1	MAP2K2		CDK19				PWP1
		NDUFV3		CENPB	CDKN1A	MAPK7		CDK8				RAE1
		PPP1CB		CEP19	CENPA	MLF1		CEP162				RAN
		PPP2R2B		CHAMP1	CEP55	NPRL2		CHCHD4				RANBP2
		PRDM16		CHD4	CERS6	NR3C1		CHMP4B				RASSF1
		PRKAA2		CHRNA4	CETN2	NRAS		CLTB				RND1
		PRKAB2		CHRNB2	CFL1	NUP98		COG4				SAMD4B
		PRKAG1		CLEC2B	CFTR	OMA1		CRBN				SEC24A
		PRKCZ		CLEC4D	CHEK2	PARK2		CRY1				SH3GL1
		RAC1		CLK1	CKS1B	PLAUR		CSTF3				SLC25A5
		RAC3		COMT	CLCC1	PLCG1		CTPS1				SLC7A5
		SDHB		COPA	CLCN7	PXN		CWF19L2				STAT3
		SGCA		CSK	COL8A1	RANBP1		DDX39A				STAT5A
		SLC9A1		CYP2C9	COPS4	SH3PXD2A		DDX52				TAF1C
		SP1		DAZAP2	CPD	SLC31A1		DDX56				TGM2
		TBC1D4		DDRGK1	CTDP1	SNAP47		DEGS1				TLN1
		TCF7L2		DDX19B	DAD1	SOCS3		DHCR24				TNFRSF1B
		TMPO		DHPS	DDB2	TKT		DHX38				TP53
		VDAC2		DHRS7	DDIT3	TMBIM6		DNAJC13				UBE2D4
				DLST	DNAJC3	TRIM11		DNAJC2				UFSP2
				DNAJC30	DNMBP	TRIM33		DNTTIP2				VCAM1
				DRD2	DPP9	VHL		EAF1				VEZT
				DUSP14	DST	WLS		EFNB1				YPEL3
				DZIP3	DSTN			EHMT2				ZNF281
				ECM1	DUSP16			EIF3J				ZNF622
				EIF5A	DYNLL1			EIF4A1
				ENG	E2F1			EIF4E
				EPAS1	ECE1			EIF6
				EPHA3	ECHS1			ELK3
				EPHA7	EEF1A2			EMC9
				ESR2	EFEMP2			ERG
				ETFA	EIF2B3			ETS1
				EYA2	EMILIN1			ETV3
				FADS1	EPHX1			FAXC
				FAR1	EPN1			FBXW5
				FBP1	ERGIC2			FLNB
				FBXO28	FABP5			GART
				FBXO38	FASTKD2			GATAD2A
				FECH	FBXO32			GEMIN5
				FEN1	FDPS			GLG1
				FHL1	FGD5			GPATCH4
				FOS	FHL2			GTF2B
				FPR2	FLOT2			GTF2I
				FTSJ1	FNDC5			HEATR1
				GJA8	FOXO1			HEXIM1
				GNB2	FOXO3			HIST1H2BD
				GNG8	GAB2			HNRNPA0
				GOLGA3	GADD45A			HNRNPA1
				GORASP2	GDI1			HSCB
				GPAA1	GEM			HSF1
				GPI	GGA3			HSPA5
				GPR89A	GLO1			IDE
				GSTP1	GOSR1			ILVBL
				HCK	GPRASP2			IMPDH1
				HECW2	GRAMD1A			IPO5
				HNRNPH1	GRB10			IPPK
				HSD17B11	GRIPAP1			ISG15
				HSPD1	GRK5			ITPR1
				HTR3A	HDGF			KAT2B
				IFT57	HM13			KCTD3
				IGSF8	HMGN5			KIAA0319L
				IKBIP	HSD3B7			KLF3
				ILK	HSPA1A			KPNA4
				INO80B	HSPA1B			LARP4
				IQGAP1	HSPB1			LBR
				ITPR2	HYOU1			LCK
				ITPR3	IFNGR1			LETM1
				KARS	IKBKB			LMAN2L
				KBTBD7	IL13RA2			LMNB2
				KCNA2	IMMP2L			LNPEP
				KDM6A	IQGAP3			LRRC59
				LAMP2	JUNB			LZTS1
				LAMP3	KAL1			MAGOHB
				LAT	KIAA0391			MAPK6
				LGALS8	KIFAP3			MAPKAPK2
				LHX2	KPNA1			MARCKSL1
				LIN28B	KPNA3			MCMBP
				LPHN2	KPNA6			MED16
				MAPRE2	LCLAT1			MED4
				MARK3	LDHA			MFHAS1
				MAZ	LGR4			MLH1
				MBIP	LMO4			MRPL39
				MED9	LPCAT2			MRPL41
				METTL14	MAEA			MRPS34
				MIF	MAGI1			MYO1E
				MLEC	MAP1LC3A			NAAA
				MME	MAST3			NAF1
				MOSPD2	MAX			NBAS
				MPP7	MCAT			NCL
				MSH3	MEOX2			NCOA2
				MTA2	MET			NEK6
				MYH14	MFAP4			NEK7
				NEDD4L	MGST1			NFATC2
				NOS1AP	MLF2			NLE1
				NOTCH3	MNAT1			NMD3
				NPRL3	MRPL13			NOL10
				NTNG1	MRPL18			NOL9
				NUMB	MRPL22			NOP14
				OASL	MRPL32			NOP9
				OPRM1	MRPL35			NOTCH1
				P4HB	MRPL40			NUFIP1
				PAX6	MRPL42			NUP50
				PDCD10	MRPL50			NUP93
				PDIA3	MRPL51			OSMR
				PIN1	MRPS14			P2RY6
				PLD1	MRPS31			PACSIN3
				PLIN3	MRPS33			PARP2
				PLXNB2	MTIF3			PCDH7
				PMF1	MUS81			PCYOX1
				PPARD	MYADM			PDE2A
				PPARG	MYH10			PDE3B
				PPP6C	MYO1B			PDGFRA
				PTPN23	MYO1D			PDGFRB
				PTPRG	NBN			PIGU
				PTPRR	NCEH1			PMAIP1
				RAB8A	NCSTN			PNPT1
				RBM27	NETO2			POLR1B
				RBPJ	NFKBIA			POLR1C
				RCN1	NGRN			POLR3D
				RCOR3	NMNAT1			POLR3E
				RER1	NOS2			PPP1R15B
				RFT1	NPAS1			PRKAR1B
				RHOBTB2	NUPL2			PRNP
				RHOQ	OSBPL11			PRPF19
				RHOT1	PABPN1			PRR3
				RNF123	PDPK1			PSMC1
				RTN1	PFN1			PSME2
				RYK	PGD			RAI14
				S1PR4	PHF1			RANGAP1
				SCAMP1	PHF10			RBBP8
				SCNM1	PIK3CA			RBM10
				SEC61A1	PITX1			RCC2
				SF3B1	PLRG1			RHOBTB1
				SH3GLB1	POC1A			RHOJ
				SKI	POLR2A			RNF126
				SLC30A9	POLR2K			RNF149
				SLC35E1	POLR3K			RPA2
				SLC6A15	PON2			RPS6KA3
				SLC7A11	PPP4R2			RPUSD3
				SMAD7	PRC1			RRP1
				SMARCD1	PRDX4			RRP15
				SMG7	PRPF3			RUNX1
				SON	PSAP			RUVBL1
				SOX5	PSMA3			RYBP
				SOX6	PSMA4			S1PR1
				SRGAP2	PSMB5			SCAMP3
				SRRM1	PTGER3			SCARB1
				SSR4	PTK2			SCD
				STX12	QKI			SCO1
				SUPT6H	RAB11A			SDCBP
				SYNE2	RAB11B			SEMA4C
				SYT2	RAB21			SKAP1
				TAF15	RAB5C			SLC16A1
				TAP1	RARA			SLC1A5
				TBCD	RBM22			SLC20A1
				TBL1XR1	RBM4			SLC29A1
				TCEB2	RCN2			SLC30A5
				TFIP11	RDH11			SLC30A7
				THAP1	RHOH			SLC35F6
				TMEM33	RHOT2			SLC39A6
				TMX3	RING1			SLC3A2
				TRIM4	RND3			SLC4A7
				TRIM52	RPA3			SLC5A6
				TRIP11	RPL35A			SLC7A1
				TUFM	RPL36AL			SMARCC1
				UBB	RXRA			SNAI1
				UBE2D1	S100A2			SNAPIN
				UBE2H	S100A9			SNRPA1
				UBE2V1	S100P			SNRPD1
				UBXN4	SAP18			SNRPF
				VAV1	SCFD1			SNRPN
				VENTX	SDC2			SNX17
				VPS13A	SEC11A			SOAT1
				VRK2	SFTPC			SORBS3
				XRCC3	SGPL1			SPRY2
				YES1	SGTA			SPTAN1
				YIF1A	SHFM1			SPTBN1
				YIF1B	SIAH2			SRSF10
				YIPF5	SIN3B			ST7
				YLPM1	SKP2			STRN
				YWHAB	SLC25A4			STX10
				YWHAE	SLC25A6			SURF4
				ZDHHC17	SNRPB			TADA3
					SNX2			TAF12
					SOCS1			TAF5L
					SOD1			TBL3
					SPCS1			TFPT
					SPCS2			THRA
					SREBF2			TJP1
					STK26			TMEM106A
					STMN1			TMEM205
					STOM			TNFAIP3
					STX8			TNIP2
					SYAP1			TNK2
					SYNPO			TOE1
					TAF9			TOX4
					TBK1			TRIB3
					TERT			TRIM56
					TFDP1			TRPM4
					TINF2			TSPAN15
					TM9SF4			TSSC4
					TMEM2			UBE2D3
					TMEM51			UBE2S
					TMPRSS4			UTP15
					TNFRSF10B			VPS45
					TRADD			WDR18
					TRAF5			WDR3
					TRAF6			WDR43
					TRIM41			WDR75
					TUBA1A			WDR77
					TXN			WEE1
					TYK2			WFS1
					UBA1			WTAP
					UBE2J1			XPO5
					UBE2K			ZBTB38
					UBQLN2			ZNF326
					UBXN1
					UBXN8
					UCHL3
					UNC119
					UTP23
					VASP
					VKORC1L1
					WASF2
					WDR33
					WDR61
					ZBTB16
					ZC3H3
					ZMPSTE24
					ZNF467
		51	15	215	262	55	5	248	21	19	1	57	18	2	7	5

[truncated: 1 more sheets: S11]
